# Supplementary material for: Antigenic Variation of Avian Influenza A(H5N6) Viruses, Guangdong Province, China, 2014–2018
Source: Emerg Infect Dis. 2019 Oct;25(10):1932–45. doi: 10.3201/2510.190274 (PMC6759240; doi:10.3201/2510.190274)
Supplement: Appendix 2 — Genomes from this study and from the GenBank and GISAID databases. [file 19-0274-Techapp-s2.xlsx]

## Sheet: table 1
Article DOI: https://doi.org/10.3201/eid2510.190274
Appendix 2 Table 1. RNA accession No. of reference sequences from GISAID
We acknowledge the authors, originating and submitting laboratories of the sequences from GISAID’s EpiFlu™ Database on which this research is based. The list is detailed below.
All submitters of data may be contacted directly via the GISAID website www.gisaid.org
Segment ID	Segment	Country	Collection date	Isolate name	Originating Lab	Submitting Lab	Authors
EPI1158776	HA	China	2014-Apr-03	A/goose/Guangdong/YJD/2014		Other Database Import	Li,J.; Gu,M.; Sun,W.; Liu,K.; Gao,R.; Liu,D.; Hu,J.; Wang,X.; Hu,S.; Liu,X.
EPI1082910	HA	China	2016-May-20	A/goose/Yangzhou/YZ587/2016		Other Database Import	Sun,W.
EPI1034518	HA	China	2016-Oct-21	A/goose/Guangdong/QY01/2016		Other Database Import	Ren,T.; Xiang,B.; Xiao,C.
EPI1208376	HA	China	2014-Mar-30	A/goose/Guangdong/674/2014(H5N6)	South China Agricultural University	South China Agricultural University	Yuandi,Yu;Zaoyue,Zhang;Wenbao,Qi;Ming,Liao
EPI703600	HA	China	2013-May-13	A/goose/Eastern China/S0513/2013		Other Database Import	Sun,H.; Sun,Y.; Pu,J.; Liu,L.; Li,C.; Xu,G.; Qin,M.; Zhang,Y.; Zhao,H.; Wei,K.; Liu,J.
EPI687547	HA	China	2014-Apr-16	A/Goose/ Guangdong /SSZYP/2015（H5N6）	South China Agricultural University	South China Agricultural University	Wenbao,Qi;Qian,Li;Lihong,Huang;Bo,Li;Weixin,Jia;Chenggang,Xu;Ming,Liao
EPI687498	HA	China	2014-Apr-10	A/Goose/ Guangdong /JG125/2013（H5N6）	South China Agricultural University	South China Agricultural University	Wenbao,Qi;Qian,Li;Lihong,Huang;Bo,Li;Weixin,Jia;Chenggang,Xu;Ming,Liao
EPI681292	HA	China	2014-Nov-20	A/goose/Zhejiang/112080/2014		Other Database Import	Wu,H.; Peng,X.; Cheng,L.; Lu,X.; Jin,C.; Xie,T.; Yao,H.; Wu,N.
EPI681291	HA	China	2014-Sep-25	A/goose/Zhejiang/925108/2014		Other Database Import	Wu,H.; Peng,X.; Cheng,L.; Lu,X.; Jin,C.; Xie,T.; Yao,H.; Wu,N.
EPI681290	HA	China	2014-Sep-25	A/goose/Zhejiang/925106/2014		Other Database Import	Wu,H.; Peng,X.; Cheng,L.; Lu,X.; Jin,C.; Xie,T.; Yao,H.; Wu,N.
EPI681288	HA	China	2014-Sep-25	A/goose/Zhejiang/925036/2014		Other Database Import	Wu,H.; Peng,X.; Cheng,L.; Lu,X.; Jin,C.; Xie,T.; Yao,H.; Wu,N.
EPI681287	HA	China	2014-Jul-27	A/goose/Zhejiang/727110/2014		Other Database Import	Wu,H.; Peng,X.; Cheng,L.; Lu,X.; Jin,C.; Xie,T.; Yao,H.; Wu,N.
EPI671693	HA	China	2014-Nov-27	A/goose/Jiangsu/11.27 HAJS-14-06/2014(Mixed)	CAS Key Laboratory of Pathogenic Microbiology and Immunology, Institute of Microbiology, Chinese Academy of Sciences	Institute of Microbiology, Chinese Academy of Sciences	Bi, Yuhai
EPI671685	HA	China	2015-Jan-09	A/goose/Jiangxi/01.09 NFJX-15-01/2015(Mixed)	CAS Key Laboratory of Pathogenic Microbiology and Immunology, Institute of Microbiology, Chinese Academy of Sciences	Institute of Microbiology, Chinese Academy of Sciences	Bi, Yuhai
EPI668754	HA	China	2015-Jul-14	A/goose/Yunnan/07.14 DQWCK122/2015(H5N6)		Institute of Microbiology, Chinese Academy of Sciences
EPI668751	HA	China	2015-Jul-14	A/goose/Yunnan/07.14 DQWCK119/2015(H5N6)		Institute of Microbiology, Chinese Academy of Sciences
EPI664317	HA	China	2015-Mar-27	A/goose/Guangdong/03.27 DGQTSJ180-O/2015(Mixed)		Institute of Microbiology, Chinese Academy of Sciences
EPI664253	HA	China	2015-Apr-23	A/goose/Guangdong/04.23 DGQTXC237-O/2015(Mixed)		Institute of Microbiology, Chinese Academy of Sciences
EPI664197	HA	China	2015-Apr-23	A/goose/Guangdong/04.23 DGQTXC216-O/2015(Mixed)		Institute of Microbiology, Chinese Academy of Sciences
EPI661663	HA	China	2015-Feb-26	A/goose/Shandong/02.26 GD/2015(H5N6)		Institute of Microbiology, Chinese Academy of Sciences
EPI660759	HA	China	2015-Apr-23	A/goose/Guangdong/04.23 DGQTXC237-O1/2015(H5N6)		Institute of Microbiology, Chinese Academy of Sciences
EPI660703	HA	China	2015-Apr-23	A/goose/Guangdong/04.23 DGQTXC236-O/2015(H5N6)		Institute of Microbiology, Chinese Academy of Sciences
EPI660495	HA	China	2015-Apr-22	A/goose/Guangdong/04.22 DGCP118-P/2015(H5N6)		Institute of Microbiology, Chinese Academy of Sciences
EPI660455	HA	China	2015-Apr-22	A/goose/Guangdong/04.22 DGCP116-P/2015(Mixed)		Institute of Microbiology, Chinese Academy of Sciences
EPI660431	HA	China	2015-Apr-22	A/goose/Guangdong/04.22 DGCPLB045-O/2015(H5N6)		Institute of Microbiology, Chinese Academy of Sciences
EPI660111	HA	China	2015-Apr-22	A/goose/Guangdong/04.22 DGCP106-O/2015(Mixed)		Institute of Microbiology, Chinese Academy of Sciences
EPI659655	HA	China	2015-Feb-16	A/goose/Shandong/02.16 YG-GS/2015(H5N6)		Institute of Microbiology, Chinese Academy of Sciences
EPI659575	HA	China	2014-Nov-02	A/goose/Shandong/11.02 CQ-GS/2014(H5N6)		Institute of Microbiology, Chinese Academy of Sciences
EPI656562	HA	China	2015-Apr-04	A/goose/Jilin/04.04 SY003-O/2015(H5N6)		Institute of Microbiology, Chinese Academy of Sciences
EPI599662	HA	China	2014-Mar-13	A/goose/Shantou/1806/2014		Other Database Import	Ma,C.; Lam,T.T.Y.; Chai,Y.; Wang,J.; Fan,X.; Hong,W.; Zhang,Y.; Li,L.; Liu,Y.; Smith,D.K.; Webby,R.J.; Peiris,J.S.M.; Zhu,H.; Guan,Y.
EPI599648	HA	China	2014-Mar-13	A/goose/Shantou/1763/2014		Other Database Import	Ma,C.; Lam,T.T.Y.; Chai,Y.; Wang,J.; Fan,X.; Hong,W.; Zhang,Y.; Li,L.; Liu,Y.; Smith,D.K.; Webby,R.J.; Peiris,J.S.M.; Zhu,H.; Guan,Y.
EPI968994	HA	China	2016-Feb-27	A/Pavo cristatus/Jiangxi/JA1/2016		Other Database Import	Li,M.; Zhao,N.; Luo,J.; Li,Y.; Chen,L.; Ma,J.; Zhao,L.; Yuan,G.; Wang,C.; Wang,Y.; Liu,Y.; He,H.
EPI1093310	HA	China	2017-Jul-15	A/Quail/Guangxi/GX-2/2017 (H5N6)	South China Agricultural University	South China Agricultural University	Jiahao, Zhang; Guangjie, Lao; Zhengji, Wei; Guanming, Su; Bo, Li; Wenbao, Qi; Ming, Liao
EPI1060753	HA	China	2016-Aug-15	A/Quail/Zhanjiang/16887/2016	South China Agricultural University	South China Agricultural University
EPI1159881	HA	China	2015-Nov-11	A/Great Crested Grebe/Ningxia/482-26/2015		Other Database Import	Lu,S.; Zhao,Z.; Zhang,J.; Wang,W.; He,X.; Yu,M.; Zhang,C.; Li,X.; Guo,Z.; Yang,X.; Liu,L.; Zhi,M.; Fu,T.; Lv,X.; Ma,W.; Liao,M.; Chai,H.; Qian,J.; Ma,J.; Jin,H.; Hua,Y.
EPI1061383	HA	China	2016-Jan-12	A/cat/Zhejiang/C2/2016		Other Database Import	Cao,X.; Yang,F.; Wu,H.; Xu,L.
EPI1061382	HA	China	2016-Jan-12	A/cat/Zhejiang/C1/2016		Other Database Import	Cao,X.; Yang,F.; Wu,H.; Xu,L.
EPI760097	HA	China	2015-Jan-13	A/feline/Guangdong/2/2015		Other Database Import	Shoujun,L.; Guihong,Z.; Shuo,S.; Pei,Z.; Lifang,W.; Xinliang,F.
EPI585724	HA	China	2014-May-02	A/cat/Sichuan/SC18/2014		Other Database Import	Yu,Z.; Wang,T.; Gao,X.; Gao,Y.; Xia,X.
EPI580422	HA	China	2015-Jan-04	A/feline/Guangdong/2/2014(H5N6)	South China Agricultural University	Institute of Microbiology, Chinese Academy of Sciences	Bi, Yuhai
EPI580408	HA	China	2015-Jan-04	A/feline/Guangdong/1/2014(H5N6)	South China Agricultural University	Institute of Microbiology, Chinese Academy of Sciences	Bi, Yuhai
EPI645042	HA	China	2014-Jun-18	A/swine/Guangdong/2/2014		Other Database Import	Li,X.; Fu,Y.; Yang,J.; Guo,J.; He,J.; Weng,S.; Jia,Y.; Liu,B.; Zhu,Q.; Chen,H.
EPI645049	HA	China	2014-Jun-18	A/swine/Guangdong/1/2014		Other Database Import	Li,X.; Fu,Y.; Yang,J.; Guo,J.; He,J.; Weng,S.; Jia,Y.; Liu,B.; Zhu,Q.; Chen,H.
EPI1007503	HA	China	2016-Feb-29	A/environment/Zhongshan/ZS01/2016		Other Database Import	Wu,Y.; Lin,J.; Shi,W.; Xie,Y.
EPI760079	HA	China	2016-Jan-01	A/environment/Guangdong/01.01 SZSGXJK006-E/2016	Institute of Microbiology, Chinese Academy of Sciences	Institute of Microbiology, Chinese Academy of Sciences
EPI758870	HA	China	2015-May-04	A/environment/Guangdong/GZ670/2015		Other Database Import	Yuan,R.; Wang,Z.; Kang,Y.; Wu,J.; Zou,L.; Liang,L.; Song,Y.; Zhang,X.; Ni,H.; Lin,J.; Ke,C.
EPI758868	HA	China	2015-Oct-23	A/environment/Guangdong/ZS558/2015		Other Database Import	Yuan,R.; Wang,Z.; Kang,Y.; Wu,J.; Zou,L.; Liang,L.; Song,Y.; Zhang,X.; Ni,H.; Lin,J.; Ke,C.
EPI758867	HA	China	2015-Nov-18	A/environment/Guangdong/GZ693/2015		Other Database Import	Yuan,R.; Wang,Z.; Kang,Y.; Wu,J.; Zou,L.; Liang,L.; Song,Y.; Zhang,X.; Ni,H.; Lin,J.; Ke,C.
EPI749865	HA	China	2014-Nov-19	A/Environment/Chongqing/99181/2014		WHO Chinese National Influenza Center	Wang,Dayan;Li,Xiaodan;Zou,Shumei;Zhang,Ye;Bo,Hong;Li,Xiyan;Chen,Wenbing;Yang,Lei;Shu,Yuelong
EPI749857	HA	China	2014-Nov-10	A/Environment/Hunan/98885/2014		WHO Chinese National Influenza Center	Wang,Dayan;Li,Xiaodan;Zou,Shumei;Zhang,Ye;Bo,Hong;Li,Xiyan;Chen,Wenbing;Yang,Lei;Shu,Yuelong
EPI749849	HA	China	2014-Oct-22	A/Environment/Xinjiang/00324/2014		WHO Chinese National Influenza Center	Wang,Dayan;Li,Xiaodan;Zou,Shumei;Zhang,Ye;Bo,Hong;Li,Xiyan;Chen,Wenbing;Yang,Lei;Shu,Yuelong
EPI749841	HA	China	2014-Dec-02	A/Environment/Guangdong/00299/2014		WHO Chinese National Influenza Center	Wang,Dayan;Li,Xiaodan;Zou,Shumei;Zhang,Ye;Bo,Hong;Li,Xiyan;Chen,Wenbing;Yang,Lei;Shu,Yuelong
EPI749833	HA	China	2014-Oct-21	A/Environment/Xinjiang/00300/2014		WHO Chinese National Influenza Center	Wang,Dayan;Li,Xiaodan;Zou,Shumei;Zhang,Ye;Bo,Hong;Li,Xiyan;Chen,Wenbing;Yang,Lei;Shu,Yuelong
EPI749825	HA	China	2014-Oct-22	A/Environment/Xinjiang/00318/2014		WHO Chinese National Influenza Center	Wang,Dayan;Li,Xiaodan;Zou,Shumei;Zhang,Ye;Bo,Hong;Li,Xiyan;Chen,Wenbing;Yang,Lei;Shu,Yuelong
EPI749817	HA	China	2014-Oct-22	A/Environment/Xinjiang/00320/2014		WHO Chinese National Influenza Center	Wang,Dayan;Li,Xiaodan;Zou,Shumei;Zhang,Ye;Bo,Hong;Li,Xiyan;Chen,Wenbing;Yang,Lei;Shu,Yuelong
EPI749801	HA	China	2014-Dec-30	A/Environment/Xinjiang/07002/2014		WHO Chinese National Influenza Center	Wang,Dayan;Li,Xiaodan;Zou,Shumei;Zhang,Ye;Bo,Hong;Li,Xiyan;Chen,Wenbing;Yang,Lei;Shu,Yuelong
EPI749793	HA	China	2015-Jan-21	A/Environment/Hunan/07681/2015		WHO Chinese National Influenza Center	Wang,Dayan;Li,Xiaodan;Zou,Shumei;Zhang,Ye;Bo,Hong;Li,Xiyan;Chen,Wenbing;Yang,Lei;Shu,Yuelong
EPI749785	HA	China	2015-Jan-08	A/Environment/Hunan/07767/2015		WHO Chinese National Influenza Center	Wang,Dayan;Li,Xiaodan;Zou,Shumei;Zhang,Ye;Bo,Hong;Li,Xiyan;Chen,Wenbing;Yang,Lei;Shu,Yuelong
EPI749777	HA	China	2015-Jan-20	A/Environment/Guangdong/21109/2015		WHO Chinese National Influenza Center	Wang,Dayan;Li,Xiaodan;Zou,Shumei;Zhang,Ye;Bo,Hong;Li,Xiyan;Chen,Wenbing;Yang,Lei;Shu,Yuelong
EPI749761	HA	China	2015-Mar-24	A/Environment/Guangdong/33311/2015		WHO Chinese National Influenza Center	Wang,Dayan;Li,Xiaodan;Zou,Shumei;Zhang,Ye;Bo,Hong;Li,Xiyan;Chen,Wenbing;Yang,Lei;Shu,Yuelong
EPI749753	HA	China	2014-Aug-25	A/Environment/Hubei/37983/2014		WHO Chinese National Influenza Center	Wang,Dayan;Li,Xiaodan;Zou,Shumei;Zhang,Ye;Bo,Hong;Li,Xiyan;Chen,Wenbing;Yang,Lei;Shu,Yuelong
EPI749745	HA	China	2014-Dec-08	A/Environment/Hubei/38005/2014		WHO Chinese National Influenza Center	Wang,Dayan;Li,Xiaodan;Zou,Shumei;Zhang,Ye;Bo,Hong;Li,Xiyan;Chen,Wenbing;Yang,Lei;Shu,Yuelong
EPI749737	HA	China	2015-Mar-20	A/Environment/Yunnan/39607/2015		WHO Chinese National Influenza Center	Wang,Dayan;Li,Xiaodan;Zou,Shumei;Zhang,Ye;Bo,Hong;Li,Xiyan;Chen,Wenbing;Yang,Lei;Shu,Yuelong
EPI749729	HA	China	2014-May-14	A/Environment/Chongqing/72096/2014		WHO Chinese National Influenza Center	Wang,Dayan;Li,Xiaodan;Zou,Shumei;Zhang,Ye;Bo,Hong;Li,Xiyan;Chen,Wenbing;Yang,Lei;Shu,Yuelong
EPI749721	HA	China	2015-May-11	A/Environment/Guangdong/40113/2015		WHO Chinese National Influenza Center	Wang,Dayan;Li,Xiaodan;Zou,Shumei;Zhang,Ye;Bo,Hong;Li,Xiyan;Chen,Wenbing;Yang,Lei;Shu,Yuelong
EPI749713	HA	China	2015-Jun-15	A/Environment/Guangdong/40929/2015		WHO Chinese National Influenza Center	Wang,Dayan;Li,Xiaodan;Zou,Shumei;Zhang,Ye;Bo,Hong;Li,Xiyan;Chen,Wenbing;Yang,Lei;Shu,Yuelong
EPI749705	HA	China	2014-Jan-15	A/Environment/Jiangxi/10717/2014		WHO Chinese National Influenza Center	Wang,Dayan;Li,Xiaodan;Zou,Shumei;Zhang,Ye;Bo,Hong;Li,Xiyan;Chen,Wenbing;Yang,Lei;Shu,Yuelong
EPI749697	HA	China	2014-Jan-24	A/Environment/Jiangxi/10649/2014		WHO Chinese National Influenza Center	Wang,Dayan;Li,Xiaodan;Zou,Shumei;Zhang,Ye;Bo,Hong;Li,Xiyan;Chen,Wenbing;Yang,Lei;Shu,Yuelong
EPI749689	HA	China	2014-Mar-11	A/Environment/Hunan/18487/2014		WHO Chinese National Influenza Center	Wang,Dayan;Li,Xiaodan;Zou,Shumei;Zhang,Ye;Bo,Hong;Li,Xiyan;Chen,Wenbing;Yang,Lei;Shu,Yuelong
EPI749681	HA	China	2014-Aug-18	A/Environment/Guangdong/77245/2014		WHO Chinese National Influenza Center	Wang,Dayan;Li,Xiaodan;Zou,Shumei;Zhang,Ye;Bo,Hong;Li,Xiyan;Chen,Wenbing;Yang,Lei;Shu,Yuelong
EPI749673	HA	China	2014-Aug-08	A/Environment/Chongqing/77193/2014		WHO Chinese National Influenza Center	Wang,Dayan;Li,Xiaodan;Zou,Shumei;Zhang,Ye;Bo,Hong;Li,Xiyan;Chen,Wenbing;Yang,Lei;Shu,Yuelong
EPI749665	HA	China	2014-May-20	A/Environment/Anhui/72105/2014		WHO Chinese National Influenza Center	Wang,Dayan;Li,Xiaodan;Zou,Shumei;Zhang,Ye;Bo,Hong;Li,Xiyan;Chen,Wenbing;Yang,Lei;Shu,Yuelong
EPI749657	HA	China	2015-Apr-02	A/Environment/Guangxi/42586/2015		WHO Chinese National Influenza Center	Wang,Dayan;Li,Xiaodan;Zou,Shumei;Zhang,Ye;Bo,Hong;Li,Xiyan;Chen,Wenbing;Yang,Lei;Shu,Yuelong
EPI749649	HA	China	2014-Nov-18	A/Environment/Chongqing/99173/2014		WHO Chinese National Influenza Center	Wang,Dayan;Li,Xiaodan;Zou,Shumei;Zhang,Ye;Bo,Hong;Li,Xiyan;Chen,Wenbing;Yang,Lei;Shu,Yuelong
EPI749641	HA	China	2015-Oct-13	A/Environment/Guangxi/44389/2015		WHO Chinese National Influenza Center	Wang,Dayan;Li,Xiaodan;Zou,Shumei;Zhang,Ye;Bo,Hong;Li,Xiyan;Chen,Wenbing;Yang,Lei;Shu,Yuelong
EPI749633	HA	China	2015-Sep-17	A/Environment/Hubei/45034/2015		WHO Chinese National Influenza Center	Wang,Dayan;Li,Xiaodan;Zou,Shumei;Zhang,Ye;Bo,Hong;Li,Xiyan;Chen,Wenbing;Yang,Lei;Shu,Yuelong
EPI749625	HA	China	2015-Sep-17	A/Environment/Hubei/45035/2015		WHO Chinese National Influenza Center	Wang,Dayan;Li,Xiaodan;Zou,Shumei;Zhang,Ye;Bo,Hong;Li,Xiyan;Chen,Wenbing;Yang,Lei;Shu,Yuelong
EPI749617	HA	China	2015-Jan-20	A/Environment/Chongqing/45134/2015		WHO Chinese National Influenza Center	Wang,Dayan;Li,Xiaodan;Zou,Shumei;Zhang,Ye;Bo,Hong;Li,Xiyan;Chen,Wenbing;Yang,Lei;Shu,Yuelong
EPI749585	HA	China	2015-Apr-08	A/Environment/Chongqing/45221/2015		WHO Chinese National Influenza Center	Wang,Dayan;Li,Xiaodan;Zou,Shumei;Zhang,Ye;Bo,Hong;Li,Xiyan;Chen,Wenbing;Yang,Lei;Shu,Yuelong
EPI749569	HA	China	2015-Sep-17	A/Environment/Chongqing/45379/2015		WHO Chinese National Influenza Center	Wang,Dayan;Li,Xiaodan;Zou,Shumei;Zhang,Ye;Bo,Hong;Li,Xiyan;Chen,Wenbing;Yang,Lei;Shu,Yuelong
EPI749561	HA	China	2015-Aug-20	A/Environment/Chongqing/45349/2015		WHO Chinese National Influenza Center	Wang,Dayan;Li,Xiaodan;Zou,Shumei;Zhang,Ye;Bo,Hong;Li,Xiyan;Chen,Wenbing;Yang,Lei;Shu,Yuelong
EPI749545	HA	China	2015-Sep-17	A/Environment/Chongqing/45378/2015		WHO Chinese National Influenza Center	Wang,Dayan;Li,Xiaodan;Zou,Shumei;Zhang,Ye;Bo,Hong;Li,Xiyan;Chen,Wenbing;Yang,Lei;Shu,Yuelong
EPI749537	HA	China	2014-Dec-15	A/Environment/Chongqing/45439/2014		WHO Chinese National Influenza Center	Wang,Dayan;Li,Xiaodan;Zou,Shumei;Zhang,Ye;Bo,Hong;Li,Xiyan;Chen,Wenbing;Yang,Lei;Shu,Yuelong
EPI749529	HA	China	2014-Dec-15	A/Environment/Chongqing/45440/2014		WHO Chinese National Influenza Center	Wang,Dayan;Li,Xiaodan;Zou,Shumei;Zhang,Ye;Bo,Hong;Li,Xiyan;Chen,Wenbing;Yang,Lei;Shu,Yuelong
EPI749521	HA	China	2015-Nov-09	A/Environment/Guangxi/46690/2015		WHO Chinese National Influenza Center	Wang,Dayan;Li,Xiaodan;Zou,Shumei;Zhang,Ye;Bo,Hong;Li,Xiyan;Chen,Wenbing;Yang,Lei;Shu,Yuelong
EPI749513	HA	China	2015-Nov-16	A/Environment/Chongqing/47485/2015		WHO Chinese National Influenza Center	Wang,Dayan;Li,Xiaodan;Zou,Shumei;Zhang,Ye;Bo,Hong;Li,Xiyan;Chen,Wenbing;Yang,Lei;Shu,Yuelong
EPI691535	HA	China	2015-Feb-16	A/environment/Yunnan/YN25/2015		Other Database Import	Feng,Y.; Guan,W.; Yuan,B.; Wang,Y.; Li,Z.; Song,Y.; Li,S.; Yang,Z.; Zhong,N.; Xia,X.; Zhang,Y.
EPI691534	HA	China	2015-Feb-16	A/environment/Yunnan/YN22/2015		Other Database Import	Feng,Y.; Guan,W.; Yuan,B.; Wang,Y.; Li,Z.; Song,Y.; Li,S.; Yang,Z.; Zhong,N.; Xia,X.; Zhang,Y.
EPI684565	HA	China	2015-Dec-21	A/Environment/Shenzhen/3/2015		WHO Chinese National Influenza Center	Fang, Shisong;Yang, Lei
EPI684557	HA	China	2015-Dec-21	A/Environment/Shenzhen/2/2015		WHO Chinese National Influenza Center	Fang, Shisong;Yang, Lei
EPI680614	HA	China	2014-Mar-20	A/Environment/Chongqing/28970/2014		WHO Chinese National Influenza Center	Lei, Yang; Xiaodan, Li; Ye, Zhang; Shumei, Zou; Wenbing, Chen; Dayan, Wang; Yuelong, Shu
EPI680606	HA	China	2014-Jan-14	A/Environment/Jiangxi/10733/2014		WHO Chinese National Influenza Center	Lei, Yang; Xiaodan, Li; Ye, Zhang; Shumei, Zou; Wenbing, Chen; Dayan, Wang; Yuelong, Shu
EPI680598	HA	China	2014-Jan-21	A/Environment/Zhejiang/21574/2014		WHO Chinese National Influenza Center	Lei, Yang; Xiaodan, Li; Ye, Zhang; Shumei, Zou; Wenbing, Chen; Dayan, Wang; Yuelong, Shu
EPI680590	HA	China	2014-Feb-28	A/Environment/Hunan/18327/2014		WHO Chinese National Influenza Center	Lei, Yang; Xiaodan, Li; Ye, Zhang; Shumei, Zou; Wenbing, Chen; Dayan, Wang; Yuelong, Shu
EPI680582	HA	China	2014-Mar-19	A/Environment/Chongqing/28957/2014		WHO Chinese National Influenza Center	Lei, Yang; Xiaodan, Li; Ye, Zhang; Shumei, Zou; Wenbing, Chen; Dayan, Wang; Yuelong, Shu
EPI680566	HA	China	2014-Mar-20	A/Environment/Chongqing/28975/2014		WHO Chinese National Influenza Center	Lei, Yang; Xiaodan, Li; Ye, Zhang; Shumei, Zou; Wenbing, Chen; Dayan, Wang; Yuelong, Shu
EPI680558	HA	China	2014-Oct-22	A/Environment/Guangdong/79929/2014		WHO Chinese National Influenza Center	Lei, Yang; Xiaodan, Li; Ye, Zhang; Shumei, Zou; Wenbing, Chen; Dayan, Wang; Yuelong, Shu
EPI680550	HA	China	2014-Sep-24	A/Environment/Guangdong/79478/2014		WHO Chinese National Influenza Center	Lei, Yang; Xiaodan, Li; Ye, Zhang; Shumei, Zou; Wenbing, Chen; Dayan, Wang; Yuelong, Shu
EPI680542	HA	China	2014-Oct-22	A/Environment/Guangdong/79900/2014		WHO Chinese National Influenza Center	Lei, Yang; Xiaodan, Li; Ye, Zhang; Shumei, Zou; Wenbing, Chen; Dayan, Wang; Yuelong, Shu
EPI676397	HA	China	2014-Oct-22	A/environment/GZ/75/2014	Center of Influenza Research, School of Public Health, Li Ka Shing Faculty of Medicine, the University of Hong Kong	University of Hong Kong	Zhou, Jie; Zeng, Xianqiao, Wu, Jia; Yen, Hui-Ling
EPI671645	HA	China	2015-May-07	A/environment/Fujian/05.07 FZHenF/2015(Mixed)	CAS Key Laboratory of Pathogenic Microbiology and Immunology, Institute of Microbiology, Chinese Academy of Sciences	Institute of Microbiology, Chinese Academy of Sciences	Bi, Yuhai
EPI671629	HA	China	2015-May-07	A/environment/Fujian/05.07 FZHenAF/2015(Mixed)		Institute of Microbiology, Chinese Academy of Sciences
EPI671621	HA	China	2015-May-07	A/environment/Fujian/05.07 FZHenA5/2015(Mixed)		Institute of Microbiology, Chinese Academy of Sciences
EPI668871	HA	China	2015-Feb-09	A/environment/Yunnan/02.09 DQXY009-1E/2015(H5N6)		Institute of Microbiology, Chinese Academy of Sciences
EPI668863	HA	China	2015-Feb-09	A/environment/Yunnan/02.09 DQXY005-1E/2015(H5N6)		Institute of Microbiology, Chinese Academy of Sciences
EPI668855	HA	China	2015-Feb-09	A/environment/Yunnan/02.09 DQWGH013-2E/2015(H5N6)		Institute of Microbiology, Chinese Academy of Sciences
EPI668847	HA	China	2015-Jul-11	A/environment/Yunnan/07.11 DQXY20/2015(H5N6)		Institute of Microbiology, Chinese Academy of Sciences
EPI668839	HA	China	2015-Jul-11	A/environment/Yunnan/07.11 DQXY011/2015(H5N6)		Institute of Microbiology, Chinese Academy of Sciences
EPI668815	HA	China	2015-Jul-11	A/environment/Yunnan/07.11 DQENM004/2015(H5N6)		Institute of Microbiology, Chinese Academy of Sciences
EPI668807	HA	China	2015-Jul-11	A/environment/Yunnan/07.11 DQENM006/2015(H5N6)		Institute of Microbiology, Chinese Academy of Sciences
EPI664589	HA	China	2015-Apr-14	A/environment/Hunan/04.14 YYGK394/2015(Mixed)		Institute of Microbiology, Chinese Academy of Sciences
EPI664509	HA	China	2015-May-07	A/environment/Jiangxi/05.07 NCJD0009D/2015(Mixed)		Institute of Microbiology, Chinese Academy of Sciences
EPI664477	HA	China	2015-May-06	A/environment/JiangXi/05.06 NCJD0100C/2015(Mixed)		Institute of Microbiology, Chinese Academy of Sciences
EPI664397	HA	China	2015-Apr-16	A/environment/Guangdong/04.16 SZLGWLShui9/2015(Mixed)		Institute of Microbiology, Chinese Academy of Sciences
EPI664381	HA	China	2014-Dec-30	A/environment/Jiangsu/12.30 WZNHQ012/2014(Mixed)		Institute of Microbiology, Chinese Academy of Sciences
EPI662095	HA	China	2015-Apr-16	A/environment/Guangdong/04.16 SZLGWLShui5/2015(H5N6)		Institute of Microbiology, Chinese Academy of Sciences
EPI662087	HA	China	2015-Apr-16	A/environment/Guangdong/04.16 SZLGWLShui3/2015(Mixed)		Institute of Microbiology, Chinese Academy of Sciences
EPI662079	HA	China	2015-Apr-16	A/environment/Guangdong/04.16 SZLGWLShui1/2015(H5N6)		Institute of Microbiology, Chinese Academy of Sciences
EPI662063	HA	China	2015-Apr-16	A/environment/Guangdong/04.16 SZLGWL006/2015(Mixed)		Institute of Microbiology, Chinese Academy of Sciences
EPI661911	HA	China	2015-Apr-15	A/environment/Guangdong/04.15 SZBAXQshui2/2015(H5N6)		Institute of Microbiology, Chinese Academy of Sciences
EPI661807	HA	China	2015-Feb-11	A/environment/Guangdong/02.11 DGCPSJ050/2015(Mixed)		Institute of Microbiology, Chinese Academy of Sciences
EPI661799	HA	China	2015-Feb-11	A/environment/Guangdong/02.11 DGQTSJ046E/2015(Mixed)		Institute of Microbiology, Chinese Academy of Sciences
EPI661511	HA	China	2015-Apr-23	A/environment/Guangdong/04.23 DGQTXC055/2015(Mixed)		Institute of Microbiology, Chinese Academy of Sciences
EPI661487	HA	China	2015-Mar-27	A/environment/Guangdong/03.27 DGQTXC056/2015(H5N6)		Institute of Microbiology, Chinese Academy of Sciences
EPI661463	HA	China	2015-Mar-27	A/environment/Guangdong/03.27 DGQTSJ046/2015(H5N6)		Institute of Microbiology, Chinese Academy of Sciences
EPI661039	HA	China	2015-Jan-08	A/environment/Jiangxi/01.08 YGCB007/2015(Mixed)		Institute of Microbiology, Chinese Academy of Sciences
EPI660863	HA	China	2015-Jan-14	A/environment/Jiangxi/01.14 NCJD005/2015(H5N6)		Institute of Microbiology, Chinese Academy of Sciences
EPI660295	HA	China	2015-Apr-22	A/environment/Guangdong/04.22 DGCP027/2015(H5N6)		Institute of Microbiology, Chinese Academy of Sciences
EPI659319	HA	China	2015-Apr-14	A/environment/Hunan/04.14 YYGK0393-1/2015(H5N6)		Institute of Microbiology, Chinese Academy of Sciences
EPI659311	HA	China	2015-Apr-14	A/environment/Hunan/04.14 YYGK391/2015(H5N6)		Institute of Microbiology, Chinese Academy of Sciences
EPI659207	HA	China	2015-Mar-16	A/environment/Yunnan/03.16 DQXYL0032/2015(H5N6)		Institute of Microbiology, Chinese Academy of Sciences
EPI659175	HA	China	2015-Mar-16	A/environment/Yunnan/03.16 DQXYL0027/2015(H5N6)		Institute of Microbiology, Chinese Academy of Sciences
EPI659167	HA	China	2015-Mar-15	A/environment/Yunnan/03.15 DQWGH008-Z/2015(H5N6)		Institute of Microbiology, Chinese Academy of Sciences
EPI659111	HA	China	2015-Mar-17	A/environment/Yunnan/03.17 DQJT0015/2015(H5N6)		Institute of Microbiology, Chinese Academy of Sciences
EPI659087	HA	China	2015-Mar-16	A/environment/Yunnan/03.16 DQXYL0053-Z-O/2015(H5N6)		Institute of Microbiology, Chinese Academy of Sciences
EPI658471	HA	China	2015-May-07	A/environment/Jiangxi/05.07 NCJD0098C/2015(H5N6)		Institute of Microbiology, Chinese Academy of Sciences
EPI658463	HA	China	2015-May-07	A/environment/Jiangxi/05.07 NCJD0095C/2015(H5N6)		Institute of Microbiology, Chinese Academy of Sciences
EPI658383	HA	China	2015-May-07	A/environment/Jiangxi/05.07 NCJD0078C/2015(H5N6)		Institute of Microbiology, Chinese Academy of Sciences
EPI658351	HA	China	2015-May-07	A/environment/Jiangxi/05.07 NCJD0070C/2015(H5N6)		Institute of Microbiology, Chinese Academy of Sciences
EPI658263	HA	China	2015-May-07	A/environment/Jiangxi/05.07 NCJD0052C/2015(H5N6)		Institute of Microbiology, Chinese Academy of Sciences
EPI658095	HA	China	2015-May-07	A/environment/Jiangxi/05.07 NCJD0027D/2015(H5N6)		Institute of Microbiology, Chinese Academy of Sciences
EPI658087	HA	China	2015-May-07	A/environment/Jiangxi/05.07 NCJD0023D/2015(H5N6)		Institute of Microbiology, Chinese Academy of Sciences
EPI658079	HA	China	2015-May-07	A/environment/Jiangxi/05.07 NCJD0022D/2015(H5N6)		Institute of Microbiology, Chinese Academy of Sciences
EPI658047	HA	China	2015-May-07	A/environment/Jiangxi/05.07 NCJD0012D/2015(H5N6)		Institute of Microbiology, Chinese Academy of Sciences
EPI658039	HA	China	2015-May-07	A/environment/Jiangxi/05.07 NCJD0010D/2015(H5N6)		Institute of Microbiology, Chinese Academy of Sciences
EPI658031	HA	China	2015-Mar-17	A/environment/Yunnan/03.17 DQJT040/2015(H5N6)		Institute of Microbiology, Chinese Academy of Sciences
EPI658007	HA	China	2015-Mar-15	A/environment/Yunnan/03.15 DQWGH001/2015(H5N6)		Institute of Microbiology, Chinese Academy of Sciences
EPI657706	HA	China	2015-Mar-15	A/environment/Yunnan/03.15 DQWGH008-1/2015(H5N6)		Institute of Microbiology, Chinese Academy of Sciences
EPI657690	HA	China	2015-Mar-15	A/environment/Yunnan/03.15 DQWGH017/2015(H5N6)		Institute of Microbiology, Chinese Academy of Sciences
EPI657682	HA	China	2015-Mar-15	A/environment/Yunnan/03.15 DQWGH020/2015(H5N6)		Institute of Microbiology, Chinese Academy of Sciences
EPI657674	HA	China	2015-Mar-15	A/environment/Yunnan/03.15 DQWGH009/2015(H5N6)		Institute of Microbiology, Chinese Academy of Sciences
EPI657666	HA	China	2015-Mar-17	A/environment/Yunnan/03.17 DQJT039/2015(H5N6)		Institute of Microbiology, Chinese Academy of Sciences
EPI657658	HA	China	2015-Mar-15	A/environment/Yunnan/03.15 DQWGH014/2015(H5N6)		Institute of Microbiology, Chinese Academy of Sciences
EPI657498	HA	China	2015-Apr-25	A/environment/Jilin/04.25 NA004/2015(H5N6)		Institute of Microbiology, Chinese Academy of Sciences
EPI657474	HA	China	2015-Apr-11	A/environment/Jilin/04.11 CCHSL012/2015(H5N6)		Institute of Microbiology, Chinese Academy of Sciences
EPI657210	HA	China	2015-Feb-10	A/environment/JiangXi/02.10 NCNP0019/2015(H5N6)		Institute of Microbiology, Chinese Academy of Sciences
EPI657194	HA	China	2015-Feb-10	A/environment/Jiangxi/02.10 NCDZT018/2015(H5N6)		Institute of Microbiology, Chinese Academy of Sciences
EPI657186	HA	China	2015-Feb-10	A/environment/Jiangxi/02.10 NCDZT0018/2015(H5N6)		Institute of Microbiology, Chinese Academy of Sciences
EPI656890	HA	China	2015-Feb-10	A/environment/Jiangxi/02.10 NCDZT023/2015(H5N6)		Institute of Microbiology, Chinese Academy of Sciences
EPI599369	HA	China	2014-Feb-17	A/environment/Jiangxi/10171/2014		Other Database Import	Ma,C.; Lam,T.T.Y.; Chai,Y.; Wang,J.; Fan,X.; Hong,W.; Zhang,Y.; Li,L.; Liu,Y.; Smith,D.K.; Webby,R.J.; Peiris,J.S.M.; Zhu,H.; Guan,Y.
EPI599360	HA	China	2014-Feb-17	A/environment/Jiangxi/10164/2014		Other Database Import	Ma,C.; Lam,T.T.Y.; Chai,Y.; Wang,J.; Fan,X.; Hong,W.; Zhang,Y.; Li,L.; Liu,Y.; Smith,D.K.; Webby,R.J.; Peiris,J.S.M.; Zhu,H.; Guan,Y.
EPI593040	HA	China	2013-Dec-14	A/Environment/Jiangxi/23094/2013	WHO Chinese National Influenza Center	WHO Chinese National Influenza Center	Li, Xiaodan; Zhang, Ye; Dong, Libo; Gao, Rongbao; Bo, Hong; Wang, dayan; Shu, Yuelong
EPI590895	HA	China	2014-Apr-27	A/environment/Sichuan/NCLL1/2014		Other Database Import	Bi,Y.; Chen,Q.; Chen,J.
EPI587574	HA	China	2015-Feb-10	A/Environment/Yunnan/DQ53/2015	WHO Chinese National Influenza Center	WHO Chinese National Influenza Center	Wang, Dayan;Guo, Junfeng;Li, Xiyan;Zou, Shumei;Zhang, Ye;Zhao, Xiang;Li, Xiaodan;Chen, Wenbin;Yang, Lei;Shu, Yuelong
EPI587558	HA	China	2015-Feb-09	A/Environment/Yunnan/DQ16/2015	WHO Chinese National Influenza Center	WHO Chinese National Influenza Center	Wang, Dayan;Guo, Junfeng;Li, Xiyan;Zou, Shumei;Zhang, Ye;Zhao, Xiang;Li, Xiaodan;Chen, Wenbin;Yang, Lei;Shu, Yuelong
EPI587550	HA	China	2015-Feb-09	A/Environment/Yunnan/DQ9/2015	WHO Chinese National Influenza Center	WHO Chinese National Influenza Center	Wang, Dayan;Guo, Junfeng;Li, Xiyan;Zou, Shumei;Zhang, Ye;Zhao, Xiang;Li, Xiaodan;Chen, Wenbin;Yang, Lei;Shu, Yuelong
EPI587542	HA	China	2015-Feb-09	A/Environment/Yunnan/DQ8/2015	WHO Chinese National Influenza Center	WHO Chinese National Influenza Center	Wang, Dayan;Guo, Junfeng;Li, Xiyan;Zou, Shumei;Zhang, Ye;Zhao, Xiang;Li, Xiaodan;Chen, Wenbin;Yang, Lei;Shu, Yuelong
EPI587534	HA	China	2015-Feb-09	A/Environment/Yunnan/DQ5/2015	WHO Chinese National Influenza Center	WHO Chinese National Influenza Center	Wang, Dayan;Guo, Junfeng;Li, Xiyan;Zou, Shumei;Zhang, Ye;Zhao, Xiang;Li, Xiaodan;Chen, Wenbin;Yang, Lei;Shu, Yuelong
EPI602113	HA	China	2014-Feb-17	A/environment/Jiangxi/10170/2014		Other Database Import	Ma,C.; Lam,T.T.Y.; Chai,Y.; Wang,J.; Fan,X.; Hong,W.; Zhang,Y.; Li,L.; Liu,Y.; Smith,D.K.; Webby,R.J.; Peiris,J.S.M.; Zhu,H.; Guan,Y.
EPI556865	HA	China	2014-Apr-03	A/Environment/Xuzhou/yj010/2014		Jiangsu Provincial Center for Disease Control & Prevention
EPI547402	HA	China	2013-Dec-20	A/environment/Zhenjiang/C13/2013		Other Database Import	Qi,X.; Cui,L.; Yu,H.; Ge,Y.; Tang,F.; Guo,X.; Shi,Z.; Zhu,F.; Zhou,M.
EPI530063	HA	China	2013-Dec-02	A/environment/Shenzhen/25-24/2013		Beijing Genomics Institute (BGI)	Jinquan,Cheng;Renli,Zhang;Shisong,Fang
EPI1394708	HA	China	2017-Sep-19	A/Enviroment/Changzhou/768/2017	Jiangsu Provincial Center for Disease Control and Prevention	Jiangsu Provincial Center for Disease Control & Prevention
EPI1009483	HA	China	2016-Mar-02	A/enviroment/Guangdong/F4/2016		South China Agricultural University
EPI760015	HA	China	2016-Jan-01	A/duck/Guangdong/01.01 SZSGXJK003-W/2016	Institute of Microbiology, Chinese Academy of Sciences	Institute of Microbiology, Chinese Academy of Sciences
EPI645974	HA	China	2013-Jul-12	A/environment/Jiangsu/WX175/2013	Beijing Institute of Microbiology and Epidemiology	Beijing Institute of Microbiology and Epidemiology
EPI1333902	HA	China	2016-Mar-15	A/Environment/Fujian/28681/2016		Fujian Center for Disease Control and Prevention
EPI1333877	HA	China	2016-Jan-22	A/Environment/Fujian/05326/2016		Fujian Center for Disease Control and Prevention
EPI1333869	HA	China	2017-Dec-26	A/Environment/Fujiansanyuan/08/2017	Fujian Provincial Center for Disease Control and Prevention	Fujian Center for Disease Control and Prevention
EPI1365906	HA	China	2017-Mar-06	A/Env/Guangdong/172/2017	Guangdong Provincial Center for Disease Control and Prevention	Guangdong Provincial Center for Disease Control and Prevention
EPI1333894	HA	China	2016-Jan-25	A/Environment/Fujian/09991/2016		Fujian Center for Disease Control and Prevention
EPI1333885	HA	China	2016-Jan-22	A/Environment/Fujian/05324/2016		Fujian Center for Disease Control and Prevention
EPI1258057	HA	China	2018-Jan-20	A/Enviroment/Xuzhou/461/2017		Jiangsu Provincial Center for Disease Control & Prevention
EPI1258041	HA	China	2018-Jan-17	A/Enviroment/Xuzhou/4018/2018		Jiangsu Provincial Center for Disease Control & Prevention
EPI676400	HA	China	2015-Jan-20	A/environment/GZ/NIOSH-187/2014	Center of Influenza Research, School of Public Health, Li Ka Shing Faculty of Medicine, the University of Hong Kong	University of Hong Kong	Zhou,Jie; Zeng,Xianqiao; Wu,Jie; Yen, Hui-Ling
EPI1333923	HA	China	2016-Aug-16	A/Environment/Fujian/52356/2016		Fujian Center for Disease Control and Prevention
EPI1007785	HA	China	2015-Dec-29	A/enviroment/Guangdong/F3/2015		South China Agricultural University
EPI1369973	HA	China	2017-Dec-25	A/Fujian-Sanyuan/21099/2017 x PR8 (CNIC-21099)	WHO Chinese National Influenza Center	WHO Chinese National Influenza Center	Liqi, Liu; Dayan, Wang
EPI1369965	HA	China	2016-Apr-10	A/Hubei/29578/2016 x PR8 (CNIC-HB29578)	WHO Chinese National Influenza Center	WHO Chinese National Influenza Center	Liqi, Liu; Dayan, Wang
EPI1352861	HA	China	2017-Nov-17	A/Guangxi/13486/2017	Guangxi Center for Disease Prevention and Control	WHO Chinese National Influenza Center	Wang,Dayan;Zhou,Shumei;Li,Xiyan;Liu,Jia;Zhang,Ye;Bo,Hong;Shu,Yuelong
EPI1352805	HA	China	2018-Aug-15	A/Guangxi/31906/2018	Guangxi Center for Disease Prevention and Control	WHO Chinese National Influenza Center	Wang,Dayan;Zhou,Shumei;Li,Xiyan;Liu,Jia;Zhang,Ye;Bo,Hong;Shu,Yuelong
EPI1202729	HA	China	2017-Dec-25	A/Fujian-Sanyuan/21099/2017	Fujian Provincial Center for Disease Control and Prevention	WHO Chinese National Influenza Center
EPI1098356	HA	China	2016-Apr-29	A/Anhui/33163/2016	Anhui Provincial Center for Disease Control and Prevention	WHO Chinese National Influenza Center	Zhang,Ye; Li,Xiyan; He,Jun; Wang,Dayan
EPI961183	HA	China	2016-Apr-15	A/Hubei/29578/2016		WHO Chinese National Influenza Center
EPI873669	HA	China	2016-Nov-24	A/Guangxi/55726/2016		WHO Chinese National Influenza Center	Wang, Dayan;Zhao, Xiang;Li, Zi;Li, Xiaodan;Chen, Wenbin;Yang, Lei;Shu, Yuelong
EPI873668	HA	China	2016-Nov-18	A/Hunan/55555/2016		WHO Chinese National Influenza Center	Wang, Dayan;Bo, Hong;Gao, Rongbao;Li, Xiaodan;Chen, Wenbin;Yang, Lei;Shu, Yuelong
EPI749881	HA	China	2014-Dec-17	A/Guangdong/99710/2014		WHO Chinese National Influenza Center	Wang,Dayan;Li,Xiaodan;Zou,Shumei;Zhang,Ye;Bo,Hong;Li,Xiyan;Chen,Wenbing;Yang,Lei;Shu,Yuelong
EPI736914	HA	China	2014-Feb-23	A/Changsha/1/2014		Other Database Import	Zhang,R.; Chen,T.; Ou,X.; Liu,R.; Yang,Y.; Ye,W.; Chen,J.; Yao,D.; Sun,B.; Zhang,X.; Zhou,J.; Sun,Y.; Chen,F.; Wang,S.P.; Zhang,R.S.; Ou,X.H.; Cheng,J.F.
EPI693866	HA	China	2016-Jan-06	A/Shenzhen/TH002/2016(H5N6)	CAS Key Laboratory of Pathogenic Microbiology and Immunology, Institute of Microbiology, Chinese Academy of Sciences	Institute of Microbiology, Chinese Academy of Sciences
EPI691378	HA	China	2015-Dec-31	A/ Guangdong /ZQ874/2015（H5N6）	Guangdong Provincial Center for Disease Control and Prevention	Guangdong Provincial Center for Disease Control and Prevention	Changwen,Ke; Runyu,Yuan;Jie,Wu;Zheng,Wang
EPI687704	HA	China	2016-Jan-07	A/Shenzhen/1/2016		WHO Chinese National Influenza Center	Fang, Shisong;Yang, Lei
EPI684541	HA	China	2015-Dec-28	A/Shenzhen/1/2015	Shenzhen center for disease control and prevention	WHO Chinese National Influenza Center	Fang, Shisong;Yang, Lei
EPI668887	HA	China	2015-Feb-10	A/Yunnan/DQ001/2015(H5N6)		Institute of Microbiology, Chinese Academy of Sciences
EPI641398	HA	China	2015-Feb-06	A/Yunnan/0127/2015		Other Database Import	Xia,X.; Zhang,Y.; Yang,Z.; Guan,W.; Yuan,B.; Feng,Y.; Wang,Y.; Song,Y.; Li,Z.; Zhong,N.; Li,S.
EPI587621	HA	China	2015-Feb-06	A/Yunnan/14563/2015	WHO Chinese National Influenza Center	WHO Chinese National Influenza Center	Wang, Dayan;Guo, Junfeng;Li, Xiyan;Zou, Shumei;Zhang, Ye;Zhao, Xiang;Li, Xiaodan;Chen, Wenbin;Yang, Lei;Shu, Yuelong
EPI593889	HA	China	2014-Dec-11	A/Guangzhou/39715/2014		Other Database Import	Li,K.; Liu,H.; Di,B.; Li,T.
EPI533583	HA	China	2014-Apr-21	A/Sichuan/26221/2014		WHO Chinese National Influenza Center
EPI1179241	HA	China	2013-Sep-01	A/heron/Guangdong/C1/2013		Other Database Import	Luo,K.; Zhang,K.; Liu,L.; Shen,X.; Jiao,P.; Song,Y.; Lv,J.; Wang,M.; Liu,Y.; Qi,W.; Ren,T.; Irwin,D.M.; Liao,M.; Shen,Y.
EPI1091700	HA	China	2016-Jul-04	A/Chicken/Yunnan/YN-7/2016 (H5N6)	South China Agricultural University	South China Agricultural University	Jiahao, Zhang; Guangjie, Lao; Ronghua, Zhang; Hexing, Wang; Guanming, Su; Bo, Li; Wenbao, Qi; Ming, Liao
EPI1067645	HA	China	2015-Jan-01	A/wildfowl/Shandong/SD01/2015		Other Database Import	Meng,K.; Wang,Y.; Yuan,X.; Zhang,Y.; Qi,L.
EPI959122	HA	China	2015-Sep-13	A/duck/Hunan/HN232/2015		Wuhan Institute of Virology
EPI959106	HA	China	2015-Dec-19	A/muscovy/duck/Hunan/HN368/2015		Wuhan Institute of Virology
EPI959098	HA	China	2015-Dec-19	A/muscovy/duck/Hunan/HN366/2015		Wuhan Institute of Virology
EPI959090	HA	China	2015-Dec-19	A/muscovy/duck/Hunan/HN365/2015		Wuhan Institute of Virology
EPI959082	HA	China	2015-Dec-19	A/muscovy/duck/Hunan/HN364/2015		Wuhan Institute of Virology
EPI959066	HA	China	2015-Dec-19	A/muscovy/duck/Hunan/HN359/2015		Wuhan Institute of Virology
EPI959058	HA	China	2015-Dec-19	A/muscovy/duck/Hunan/HN358/2015		Wuhan Institute of Virology
EPI959050	HA	China	2015-Dec-19	A/muscovy/duck/Hunan/HN356/2015		Wuhan Institute of Virology
EPI959042	HA	China	2015-Dec-19	A/muscovy/duck/Hunan/HN355/2015		Wuhan Institute of Virology
EPI959034	HA	China	2015-Dec-19	A/muscovy/duck/Hunan/HN354/2015		Wuhan Institute of Virology
EPI959026	HA	China	2015-Dec-19	A/muscovy/duck/Hunan/HN353/2015		Wuhan Institute of Virology
EPI959018	HA	China	2015-Dec-19	A/muscovy/duck/Hunan/HN352/2015		Wuhan Institute of Virology
EPI959010	HA	China	2015-Dec-19	A/muscovy/duck/Hunan/HN351/2015		Wuhan Institute of Virology
EPI959002	HA	China	2015-Dec-19	A/muscovy/duck/Hunan/HN350/2015		Wuhan Institute of Virology
EPI958994	HA	China	2015-Dec-19	A/muscovy/duck/Hunan/HN349/2015		Wuhan Institute of Virology
EPI958986	HA	China	2015-Dec-19	A/muscovy/duck/Hunan/HN348/2015		Wuhan Institute of Virology
EPI958962	HA	China	2014-Nov-11	A/muscovy/duck/Hunan/94/2014		Wuhan Institute of Virology
EPI958954	HA	China	2014-Nov-11	A/muscovy/duck/Hunan/93/2014		Wuhan Institute of Virology
EPI958946	HA	China	2014-Nov-11	A/muscovy/duck/Hunan/90/2014		Wuhan Institute of Virology
EPI958938	HA	China	2014-Nov-11	A/muscovy/duck/Hunan/89/2014		Wuhan Institute of Virology
EPI958922	HA	China	2014-Nov-11	A/muscovy/duck/Hunan/85/2014		Wuhan Institute of Virology
EPI958914	HA	China	2014-Nov-13	A/muscovy/duck/Hunan/232/2014		Wuhan Institute of Virology
EPI958906	HA	China	2014-Nov-13	A/muscovy/duck/Hunan/229/2014		Wuhan Institute of Virology
EPI958898	HA	China	2014-Nov-13	A/muscovy/duck/Hunan/216/2014		Wuhan Institute of Virology
EPI958890	HA	China	2014-Nov-13	A/muscovy/duck/Hunan/202/2014		Wuhan Institute of Virology
EPI958874	HA	China	2014-Nov-13	A/muscovy/duck/Hunan/167/2014		Wuhan Institute of Virology
EPI958866	HA	China	2014-Nov-13	A/muscovy/duck/Hunan/148/2014		Wuhan Institute of Virology
EPI958858	HA	China	2014-Nov-13	A/muscovy/duck/Hunan/147/2014		Wuhan Institute of Virology
EPI958824	HA	China	2014-Nov-11	A/muscovy/duck/Hunan/103/2014		Wuhan Institute of Virology
EPI958800	HA	China	2015-Apr-07	A/goose/SiChuan/15/2015		Wuhan Institute of Virology
EPI958792	HA	China	2015-Apr-07	A/goose/Hunan/HN90/2015		Wuhan Institute of Virology
EPI958784	HA	China	2015-Apr-07	A/goose/Hunan/HN88/2015		Wuhan Institute of Virology
EPI958768	HA	China	2015-Dec-18	A/goose/Hunan/HN325/2015		Wuhan Institute of Virology
EPI958760	HA	China	2015-Dec-18	A/goose/Hunan/HN319/2015		Wuhan Institute of Virology
EPI958752	HA	China	2015-Dec-18	A/goose/Hunan/HN318/2015		Wuhan Institute of Virology
EPI958744	HA	China	2015-Dec-18	A/goose/Hunan/HN317/2015		Wuhan Institute of Virology
EPI958736	HA	China	2015-Dec-18	A/goose/Hunan/HN316/2015		Wuhan Institute of Virology
EPI958728	HA	China	2015-Dec-18	A/goose/Hunan/HN315/2015		Wuhan Institute of Virology
EPI958720	HA	China	2015-Dec-18	A/goose/Hunan/HN314/2015		Wuhan Institute of Virology
EPI958712	HA	China	2015-Dec-17	A/goose/Hunan/HN311/2015		Wuhan Institute of Virology
EPI958704	HA	China	2015-Dec-17	A/goose/Hunan/HN310/2015		Wuhan Institute of Virology
EPI958696	HA	China	2015-Apr-07	A/goose/Hunan/HN22/2015		Wuhan Institute of Virology
EPI958688	HA	China	2015-Apr-07	A/goose/Hunan/HN11/2015		Wuhan Institute of Virology
EPI958680	HA	China	2014-Nov-13	A/goose/Hunan/82/2014		Wuhan Institute of Virology
EPI958664	HA	China	2014-Nov-13	A/goose/Hunan/81/2014		Wuhan Institute of Virology
EPI958656	HA	China	2014-Nov-13	A/goose/Hunan/160/2014		Wuhan Institute of Virology
EPI958648	HA	China	2015-Nov-13	A/goose/Hunan/159/2014		Wuhan Institute of Virology
EPI958632	HA	China	2014-Nov-13	A/goose/Hunan/116/2014		Wuhan Institute of Virology
EPI958624	HA	China	2014-Nov-13	A/goose/Hunan/115/2014		Wuhan Institute of Virology
EPI958615	HA	China	2014-Nov-13	A/goose/Hunan/111/2014		Wuhan Institute of Virology
EPI958607	HA	China	2014-Nov-13	A/goose/Hunan/110/2014		Wuhan Institute of Virology
EPI958599	HA	China	2014-Nov-13	A/goose/Hunan/109/2014		Wuhan Institute of Virology
EPI958583	HA	China	2015-Nov-13	A/goose/HuBei/117/2014		Wuhan Institute of Virology
EPI958575	HA	China	2014-Nov-13	A/goose/Hubei/113/2014		Wuhan Institute of Virology
EPI958567	HA	China	2015-Dec-19	A/goose/Anhui/AH350/2015		Wuhan Institute of Virology
EPI958559	HA	China	2015-Dec-16	A/environment/Hunan/HN261/2015		Wuhan Institute of Virology
EPI958551	HA	China	2015-Apr-06	A/duck/Hunan/HN80/2015		Wuhan Institute of Virology
EPI958543	HA	China	2015-Apr-06	A/duck/Hunan/HN78/2015		Wuhan Institute of Virology
EPI958535	HA	China	2015-Apr-06	A/duck/Hunan/HN76/2015		Wuhan Institute of Virology
EPI958527	HA	China	2015-Apr-06	A/duck/Hunan/HN74/2015		Wuhan Institute of Virology
EPI958186	HA	China	2015-Apr-06	A/duck/Hunan/HN66/2015		Wuhan Institute of Virology
EPI958177	HA	China	2015-Apr-06	A/duck/Hunan/HN64/2015		Wuhan Institute of Virology
EPI958169	HA	China	2015-Apr-06	A/duck/Hunan/HN61/2015		Wuhan Institute of Virology
EPI958161	HA	China	2015-Apr-06	A/duck/Hunan/HN60/2015		Wuhan Institute of Virology
EPI958153	HA	China	2015-Apr-06	A/duck/Hunan/HN59/2015		Wuhan Institute of Virology
EPI958145	HA	China	2015-Apr-06	A/duck/Hunan/HN54/2015		Wuhan Institute of Virology
EPI958136	HA	China	2015-Apr-06	A/duck/Hunan/HN53/2015		Wuhan Institute of Virology
EPI958128	HA	China	2015-Apr-06	A/duck/Hunan/HN45/2015		Wuhan Institute of Virology
EPI958120	HA	China	2015-Apr-06	A/duck/Hunan/HN42/2015		Wuhan Institute of Virology
EPI958112	HA	China	2015-Dec-18	A/duck/Hunan/HN343/2015		Wuhan Institute of Virology
EPI958104	HA	China	2015-Dec-18	A/duck/Hunan/HN342/2015		Wuhan Institute of Virology
EPI958096	HA	China	2015-Dec-18	A/duck/Hunan/HN341/2015		Wuhan Institute of Virology
EPI958080	HA	China	2015-Dec-18	A/duck/Hunan/HN336/2015		Wuhan Institute of Virology
EPI958072	HA	China	2015-Dec-18	A/duck/Hunan/HN335/2015		Wuhan Institute of Virology
EPI958064	HA	China	2015-Dec-18	A/duck/Hunan/HN334/2015		Wuhan Institute of Virology
EPI958056	HA	China	2015-Dec-18	A/duck/Hunan/HN333/2015		Wuhan Institute of Virology
EPI958048	HA	China	2015-Apr-06	A/duck/Hunan/HN29/2015		Wuhan Institute of Virology
EPI958040	HA	China	2015-Dec-16	A/duck/Hunan/HN288/2015		Wuhan Institute of Virology
EPI958030	HA	China	2015-Dec-16	A/duck/Hunan/HN285/2015		Wuhan Institute of Virology
EPI958022	HA	China	2015-Dec-16	A/duck/Hunan/HN278/2015		Wuhan Institute of Virology
EPI958012	HA	China	2015-Dec-17	A/duck/Hunan/HN277/2015		Wuhan Institute of Virology
EPI958003	HA	China	2015-Dec-17	A/duck/Hunan/HN271/2015		Wuhan Institute of Virology
EPI957991	HA	China	2015-Sep-13	A/duck/Hunan/HN242/2015		Wuhan Institute of Virology
EPI957975	HA	China	2015-Sep-13	A/duck/Hunan/HN240/2015		Wuhan Institute of Virology
EPI957951	HA	China	2015-Sep-13	A/duck/Hunan/HN236/2015		Wuhan Institute of Virology
EPI957907	HA	China	2015-Sep-13	A/duck/Hunan/HN234/2015		Wuhan Institute of Virology
EPI957899	HA	China	2015-Sep-13	A/duck/Hunan/HN230/2015		Wuhan Institute of Virology
EPI957891	HA	China	2015-Sep-13	A/duck/Hunan/HN227/2015		Wuhan Institute of Virology
EPI957881	HA	China	2015-Sep-13	A/duck/Hunan/HN224/2015		Wuhan Institute of Virology
EPI957861	HA	China	2015-Sep-13	A/duck/Hunan/HN220/2015		Wuhan Institute of Virology
EPI957851	HA	China	2015-Sep-13	A/duck/Hunan/HN217/2015		Wuhan Institute of Virology
EPI957843	HA	China	2015-Sep-13	A/duck/Hunan/HN216/2015		Wuhan Institute of Virology
EPI957824	HA	China	2015-Sep-13	A/duck/Hunan/HN214/2015		Wuhan Institute of Virology
EPI957561	HA	China	2015-Sep-13	A/duck/Hunan/HN210/2015		Wuhan Institute of Virology
EPI957542	HA	China	2015-Sep-13	A/duck/Hunan/HN209/2015		Wuhan Institute of Virology
EPI957534	HA	China	2015-Sep-12	A/duck/Hunan/HN208/2015		Wuhan Institute of Virology
EPI957526	HA	China	2015-Sep-12	A/duck/Hunan/HN207/2015		Wuhan Institute of Virology
EPI957502	HA	China	2015-Sep-12	A/duck/Hunan/HN204/2015		Wuhan Institute of Virology
EPI957494	HA	China	2015-Sep-12	A/duck/Hunan/HN201/2015		Wuhan Institute of Virology
EPI957486	HA	China	2015-Sep-12	A/duck/Hunan/HN197/2015		Wuhan Institute of Virology
EPI957478	HA	China	2015-Sep-12	A/duck/Hunan/HN195/2015		Wuhan Institute of Virology
EPI957468	HA	China	2015-Sep-12	A/duck/Hunan/HN194/2015		Wuhan Institute of Virology
EPI957448	HA	China	2015-Sep-12	A/duck/Hunan/HN191/2015		Wuhan Institute of Virology
EPI957435	HA	China	2015-Sep-12	A/duck/Hunan/HN190/2015		Wuhan Institute of Virology
EPI957424	HA	China	2015-Sep-12	A/duck/Hunan/HN186/2015		Wuhan Institute of Virology
EPI957414	HA	China	2015-Sep-12	A/duck/Hunan/HN183/2015		Wuhan Institute of Virology
EPI957406	HA	China	2015-Sep-12	A/duck/Hunan/HN182/2015		Wuhan Institute of Virology
EPI957396	HA	China	2015-Sep-11	A/duck/Hunan/HN178/2015		Wuhan Institute of Virology
EPI957181	HA	China	2015-Sep-11	A/duck/Hunan/HN174/2015		Wuhan Institute of Virology
EPI957142	HA	China	2015-Sep-11	A/duck/Hunan/HN172/2015		Wuhan Institute of Virology
EPI957134	HA	China	2015-Sep-11	A/duck/Hunan/HN171/2015		Wuhan Institute of Virology
EPI957126	HA	China	2015-Sep-11	A/duck/Hunan/HN167/2015		Wuhan Institute of Virology
EPI957118	HA	China	2015-Sep-11	A/duck/Hunan/HN163/2015		Wuhan Institute of Virology
EPI957075	HA	China	2015-Sep-11	A/duck/Hunan/HN162/2015		Wuhan Institute of Virology
EPI956990	HA	China	2015-Apr-06	A/duck/Hunan/HN16/2015		Wuhan Institute of Virology
EPI956982	HA	China	2015-Apr-06	A/duck/Hunan/HN13/2015		Wuhan Institute of Virology
EPI956871	HA	China	2014-Nov-13	A/duck/Hunan/HN05/2014		Wuhan Institute of Virology
EPI956688	HA	China	2014-Nov-13	A/duck/Hunan/233/2014		Wuhan Institute of Virology
EPI956680	HA	China	2014-Nov-13	A/duck/Hunan/193/2014		Wuhan Institute of Virology
EPI956672	HA	China	2015-Dec-19	A/duck/Anhui/AH328/2015		Wuhan Institute of Virology
EPI956648	HA	China	2015-Apr-06	A/chicken/Hunan/HN58/2015		Wuhan Institute of Virology
EPI956496	HA	China	2015-Apr-06	A/chicken/Hunan/HN40/2015		Wuhan Institute of Virology
EPI956488	HA	China	2015-Dec-17	A/chicken/Hunan/HN308/2015		Wuhan Institute of Virology
EPI956480	HA	China	2015-Dec-17	A/chicken/Hunan/HN307/2015		Wuhan Institute of Virology
EPI956472	HA	China	2015-Dec-17	A/chicken/Hunan/HN306/2015		Wuhan Institute of Virology
EPI956413	HA	China	2015-Dec-17	A/chicken/Hunan/HN305/2015		Wuhan Institute of Virology
EPI956354	HA	China	2015-Dec-17	A/chicken/Hunan/HN303/2015		Wuhan Institute of Virology
EPI956346	HA	China	2015-Dec-17	A/chicken/Hunan/HN302/2015		Wuhan Institute of Virology
EPI956338	HA	China	2015-Dec-17	A/chicken/Hunan/HN301/2015		Wuhan Institute of Virology
EPI956330	HA	China	2015-Dec-17	A/chicken/Hunan/HN266/2015		Wuhan Institute of Virology
EPI956322	HA	China	2015-Dec-17	A/chicken/Hunan/HN265/2015		Wuhan Institute of Virology
EPI956298	HA	China	2015-Dec-16	A/chicken/Hunan/HN263/2015		Wuhan Institute of Virology
EPI956262	HA	China	2015-Sep-13	A/chicken/Hunan/HN251/2015		Wuhan Institute of Virology
EPI956254	HA	China	2015-Sep-13	A/chicken/Hunan/HN250/2015		Wuhan Institute of Virology
EPI956246	HA	China	2015-Sep-13	A/chicken/Hunan/HN249/2015		Wuhan Institute of Virology
EPI956238	HA	China	2015-Sep-13	A/chicken/Hunan/HN248/2015		Wuhan Institute of Virology
EPI956218	HA	China	2015-Sep-13	A/chicken/Hunan/HN247/2015		Wuhan Institute of Virology
EPI956210	HA	China	2015-Sep-13	A/chicken/Hunan/HN245/2015		Wuhan Institute of Virology
EPI956202	HA	China	2015-Sep-13	A/chicken/Hunan/HN244/2015		Wuhan Institute of Virology
EPI959114	HA	China	2015-Dec-19	A/chicken/Hunan/HN158/2015		Wuhan Institute of Virology
EPI956143	HA	China	2015-Dec-19	A/chicken/Anhui/AH325/2015		Wuhan Institute of Virology
EPI958672	HA	China	2014-Nov-13	A/goose/Hunan/161/2014		Wuhan Institute of Virology, Chinese Academy of Sciences
EPI889107	HA	China	2014-Jun-19	A/wild pigeon/Jilin/CC01/2014		Other Database Import	Yin,R.; Xie,G.; Bi,Y.; Ding,Z.
EPI839170	HA	China	2015-Feb-20	A/Syrrhaptes paradoxus/Guangdong/ZH283/2015		Other Database Import	Kang,Y.; Feng,M.; Ren,T.
EPI837636	HA	China	2014-Feb-26	A/migratory waterfowl/Hubei/Chenhu1347/2014		Other Database Import	Bi,Y.; Liu,H.; Xiong,C.; Di,Liu.; Shi,W.; Li,M.; Liu,S.; Chen,J.; Chen,G.; Li,Y.; Yang,G.; Lei,Y.; Xiong,Y.; Lei,F.; Wang,H.; Chen,Q.; Gao,G.F.
EPI837629	HA	China	2014-Feb-26	A/migratory waterfowl/Hubei/Chenhu1306/2014		Other Database Import	Bi,Y.; Liu,H.; Xiong,C.; Di,Liu.; Shi,W.; Li,M.; Liu,S.; Chen,J.; Chen,G.; Li,Y.; Yang,G.; Lei,Y.; Xiong,Y.; Lei,F.; Wang,H.; Chen,Q.; Gao,G.F.
EPI682939	HA	China	2015-Jan-01	A/turtledove/Wuhan/HKBJ07/2015		Other Database Import	Chen,L.-J.; Lin,X.-D.; Guo,W.-P.; Tian,J.-H.; Zhang,Y.-Z.
EPI682938	HA	China	2014-Dec-01	A/turtledove/Wuhan/WHBJ26/2014		Other Database Import	Chen,L.-J.; Lin,X.-D.; Guo,W.-P.; Tian,J.-H.; Zhang,Y.-Z.
EPI682937	HA	China	2015-Jan-01	A/turtledove/Wuhan/HKBJ43/2015		Other Database Import	Chen,L.-J.; Lin,X.-D.; Guo,W.-P.; Tian,J.-H.; Zhang,Y.-Z.
EPI682936	HA	China	2015-Jan-01	A/turtledove/Wuhan/HKBJ27/2015		Other Database Import	Chen,L.-J.; Lin,X.-D.; Guo,W.-P.; Tian,J.-H.; Zhang,Y.-Z.
EPI682935	HA	China	2014-Dec-01	A/turtledove/Wuhan/WHBJ28/2014		Other Database Import	Chen,L.-J.; Lin,X.-D.; Guo,W.-P.; Tian,J.-H.; Zhang,Y.-Z.
EPI682934	HA	China	2014-Dec-01	A/turtledove/Wuhan/WHBJ12/2014		Other Database Import	Chen,L.-J.; Lin,X.-D.; Guo,W.-P.; Tian,J.-H.; Zhang,Y.-Z.
EPI664629	HA	China	2015-Apr-14	A/Pigeon/Hunan/04.14 YYXS0912-O/2015(Mixed)		Institute of Microbiology, Chinese Academy of Sciences
EPI662071	HA	China	2015-Apr-16	A/pigeon/Guangdong/04.16 SZLGWL006/2015(H5N6)		Institute of Microbiology, Chinese Academy of Sciences
EPI661999	HA	China	2015-Apr-15	A/pigeon/Guangdong/04.15 SZBAXQ004/2015(H5N6)		Institute of Microbiology, Chinese Academy of Sciences
EPI660719	HA	China	2015-Apr-23	A/pigeon/Guangdong/04.23 DGQTXC197-O/2015(H5N6)		Institute of Microbiology, Chinese Academy of Sciences
EPI659295	HA	China	2015-Mar-09	A/Anser fabalis/Hunan/03.09 YYDTH0007/2015(H5N6)		Institute of Microbiology, Chinese Academy of Sciences
EPI658919	HA	China	2015-Jan-09	A/Phalacrocorax/Hubei/01.09 V7/2015(H5N6)		Institute of Microbiology, Chinese Academy of Sciences
EPI658911	HA	China	2015-Jan-09	A/Phalacrocorax/Hubei/01.09 V5/2015(H5N6)		Institute of Microbiology, Chinese Academy of Sciences
EPI658159	HA	China	2015-Apr-01	A/Pigeon/Jiangxi/04.01 NCDZT0353-O/2015(H5N6)		Institute of Microbiology, Chinese Academy of Sciences
EPI658111	HA	China	2015-Apr-01	A/Pigeon/Jiangxi/04.01 NCDZT0347-O/2015(H5N6)		Institute of Microbiology, Chinese Academy of Sciences
EPI657618	HA	China	2014-Apr-27	A/pigeon/Sichuan/04.27 NBXJ743/2014(H5N6)		Institute of Microbiology, Chinese Academy of Sciences
EPI657298	HA	China	2015-Apr-25	A/pigeon/Jilin/04.25 CCHL018-O/2015(H5N6)		Institute of Microbiology, Chinese Academy of Sciences
EPI656898	HA	China	2015-Feb-10	A/Pigeon/Jiangxi/02.10 NCDZT0017-P/2015(H5N6)		Institute of Microbiology, Chinese Academy of Sciences
EPI1255952	HA	China	2018-Mar-12	A/chicken/Guangdong/G1012/2018		China Animal Health and Epidemiology Center (CAHEC)
EPI1172884	HA	China	2016-Mar-01	A/chicken/Henan/YB0597/2016		Other Database Import	Liu,K.; Gu,M.; Gao,R.; Li,J.; Liu,D.; Sun,W.; Hu,J.; Xu,X.; Wang,X.; Liu,X.
EPI1172876	HA	China	2016-Feb-01	A/chicken/Anhui/MZ34/2016		Other Database Import	Liu,K.; Gu,M.; Gao,R.; Li,J.; Liu,D.; Sun,W.; Hu,J.; Xu,X.; Wang,X.; Liu,X.
EPI1172868	HA	China	2016-Feb-01	A/chicken/Anhui/MZ33/2016		Other Database Import	Liu,K.; Gu,M.; Gao,R.; Li,J.; Liu,D.; Sun,W.; Hu,J.; Xu,X.; Wang,X.; Liu,X.
EPI1158784	HA	China	2014-Sep-01	A/chicken/Yangzhou/YD1/2014		Other Database Import	Li,J.; Gu,M.; Sun,W.; Liu,K.; Gao,R.; Liu,D.; Hu,J.; Wang,X.; Hu,S.; Liu,X.
EPI1093278	HA	China	2015-Nov-24	A/Chicken/Yunnan/YN-10/2015 (H5N6)	South China Agricultural University	South China Agricultural University	Jiahao, Zhang; Guangjie, Lao; Ronghua, Zhang; Hexing, Wang; Guanming, Su; Bo, Li; Wenbao, Qi; Ming, Liao
EPI1091684	HA	China	2016-Jun-28	A/Chicken/Yunnan/YN-3/2016 (H5N6)	South China Agricultural University	South China Agricultural University	Jiahao, Zhang; Guangjie, Lao; Ronghua, Zhang; Hexing, Wang; Guanming, Su; Bo, Li; Wenbao, Qi; Ming, Liao
EPI1082913	HA	China	2016-Mar-22	A/chicken/Guangdong/GD1602/2016		Other Database Import	Sun,W.
EPI1082911	HA	China	2016-Feb-13	A/chicken/Xuzhou/XZ6/2016		Other Database Import	Sun,W.
EPI1055352	HA	China	2015-Dec-19	A/chicken/Wuxi/7157/2015	Beijing Institute of Microbiology and Epidemiology	Beijing Institute of Microbiology and Epidemiology	Maijuan,Ma;
EPI895124	HA	China	2015-Dec-12	A/chicken/Ganzhou/GZ50/2015		Other Database Import	Chen,L.J.; Tian,J.H.; Lin,X.D.; Liao,Y.; Shi,M.; Zhang,Y.Z.
EPI895123	HA	China	2015-Dec-12	A/chicken/Ganzhou/GZ21/2015		Other Database Import	Chen,L.J.; Tian,J.H.; Lin,X.D.; Liao,Y.; Shi,M.; Zhang,Y.Z.
EPI895121	HA	China	2016-Feb-19	A/chicken/Taishun/TS2/2016		Other Database Import	Chen,L.J.; Tian,J.H.; Lin,X.D.; Liao,Y.; Shi,M.; Zhang,Y.Z.
EPI895120	HA	China	2016-Feb-19	A/chicken/Taishun/TS90/2016		Other Database Import	Chen,L.J.; Tian,J.H.; Lin,X.D.; Liao,Y.; Shi,M.; Zhang,Y.Z.
EPI895119	HA	China	2016-Feb-19	A/chicken/Taishun/TS12/2016		Other Database Import	Chen,L.J.; Tian,J.H.; Lin,X.D.; Liao,Y.; Shi,M.; Zhang,Y.Z.
EPI895118	HA	China	2016-Feb-21	A/chicken/Hubei/ZYSJF38/2016		Other Database Import	Chen,L.J.; Tian,J.H.; Lin,X.D.; Liao,Y.; Shi,M.; Zhang,Y.Z.
EPI895117	HA	China	2016-Feb-21	A/chicken/Hubei/ZYSJF22/2016		Other Database Import	Chen,L.J.; Tian,J.H.; Lin,X.D.; Liao,Y.; Shi,M.; Zhang,Y.Z.
EPI895116	HA	China	2016-Feb-21	A/chicken/Hubei/ZYSJF16/2016		Other Database Import	Chen,L.J.; Tian,J.H.; Lin,X.D.; Liao,Y.; Shi,M.; Zhang,Y.Z.
EPI895115	HA	China	2016-Feb-21	A/chicken/Hubei/ZYSJF11/2016		Other Database Import	Chen,L.J.; Tian,J.H.; Lin,X.D.; Liao,Y.; Shi,M.; Zhang,Y.Z.
EPI837306	HA	China	2015-Aug-18	A/chicken/Hubei/XG18/2015		Other Database Import	Zou,Z.
EPI687523	HA	China	2015-Aug-06	A/Chicken/Guangdong/FG594/2015（H5N6）	South China Agricultural University	South China Agricultural University	Wenbao,Qi;Qian,Li;Lihong,Huang;Bo,Li;Weixin,Jia;Chenggang,Xu;Ming,Liao
EPI682914	HA	China	2015-Jan-01	A/chicken/Wuhan/WHYJ02/2015		Other Database Import	Chen,L.-J.; Lin,X.-D.; Guo,W.-P.; Tian,J.-H.; Zhang,Y.-Z.
EPI682913	HA	China	2015-Jan-01	A/chicken/Wuhan/WHYJ01/2015		Other Database Import	Chen,L.-J.; Lin,X.-D.; Guo,W.-P.; Tian,J.-H.; Zhang,Y.-Z.
EPI681296	HA	China	2014-Jul-27	A/chicken/Zhejiang/727155/2014		Other Database Import	Wu,H.; Peng,X.; Cheng,L.; Lu,X.; Jin,C.; Xie,T.; Yao,H.; Wu,N.
EPI681295	HA	China	2014-Jul-27	A/chicken/Zhejiang/727026/2014		Other Database Import	Wu,H.; Peng,X.; Cheng,L.; Lu,X.; Jin,C.; Xie,T.; Yao,H.; Wu,N.
EPI681294	HA	China	2014-Jul-27	A/chicken/Zhejiang/727022/2014		Other Database Import	Wu,H.; Peng,X.; Cheng,L.; Lu,X.; Jin,C.; Xie,T.; Yao,H.; Wu,N.
EPI675770	HA	China	2014-Apr-30	A/chicken/Sichuan/J1/2014	Harbin Veterinary Research Institute (CAAS)	Harbin Veterinary Research Institute (CAAS)	Zeng, X.; Chen, P.; Liu, L.; Deng, G.; Li, Y.; Shi, J.; Kong, H.; Feng, H.; Bai, J.; Li, X.; Tian, G.; Chen, H.
EPI671709	HA	China	2014-Oct-08	A/chicken/Fujian/10.08 FZH102/2014(Mixed)	CAS Key Laboratory of Pathogenic Microbiology and Immunology, Institute of Microbiology, Chinese Academy of Sciences	Institute of Microbiology, Chinese Academy of Sciences	Bi, Yuhai
EPI671701	HA	China	2014-Sep-16	A/chicken/Fujian/09.16 GT101/2014(Mixed)	CAS Key Laboratory of Pathogenic Microbiology and Immunology, Institute of Microbiology, Chinese Academy of Sciences	Institute of Microbiology, Chinese Academy of Sciences	Bi, Yuhai
EPI671605	HA	China	2015-May-07	A/chicken/Fujian/05.07 FZHC11K-O/2015(Mixed)		Institute of Microbiology, Chinese Academy of Sciences
EPI668823	HA	China	2015-Jul-11	A/chicken/Yunnan/07.11 DQENM005/2015(H5N6)		Institute of Microbiology, Chinese Academy of Sciences
EPI664581	HA	China	2015-Mar-16	A/chicken/Yunnan/03.16 DQXYL061-1-O/2015(Mixed)		Institute of Microbiology, Chinese Academy of Sciences
EPI664485	HA	China	2015-May-06	A/chicken/Jiangxi/05.06 NCDZT1212-O/2015(Mixed)		Institute of Microbiology, Chinese Academy of Sciences
EPI664469	HA	China	2014-Dec-17	A/chicken/Hunan/12.17 YYGK0048/2014(Mixed)		Institute of Microbiology, Chinese Academy of Sciences
EPI664453	HA	China	2015-Apr-14	A/chicken/Hunan/04.14 YYXS0812-O/2015(Mixed)		Institute of Microbiology, Chinese Academy of Sciences
EPI664421	HA	China	2015-Apr-11	A/chicken/Jilin/04.11 CCHSL007/2015(Mixed)		Institute of Microbiology, Chinese Academy of Sciences
EPI664405	HA	China	2013-Dec-07	A/chicken/Hunan/12.07 YYGKY67-P/2013(Mixed)		Institute of Microbiology, Chinese Academy of Sciences
EPI661919	HA	China	2015-Apr-15	A/chicken/Guangdong/04.15 SZBAXQ019/2015(H5N6)		Institute of Microbiology, Chinese Academy of Sciences
EPI661903	HA	China	2015-Apr-10	A/chicken/Guangxi/04.10 NM140/2015(H5N6)		Institute of Microbiology, Chinese Academy of Sciences
EPI661559	HA	China	2015-Feb-05	A/chicken/Jiangxi/02.05 YGYXG023-P/2015(H5N6)		Institute of Microbiology, Chinese Academy of Sciences
EPI661551	HA	China	2015-Feb-05	A/chicken/Jiangxi/02.05 YGYXG035-P/2015(H5N6)		Institute of Microbiology, Chinese Academy of Sciences
EPI661527	HA	China	2015-Jan-14	A/chicken/Jiangxi/01.14 NCJD125-P/2015(H5N6)		Institute of Microbiology, Chinese Academy of Sciences
EPI661431	HA	China	2015-Apr-16	A/chicken/Guangdong/04.16 LGWL013/2015(Mixed)		Institute of Microbiology, Chinese Academy of Sciences
EPI661087	HA	China	2015-Jan-14	A/chicken/Jiangxi/01.14 NCJD181-P/2015(H5N6)		Institute of Microbiology, Chinese Academy of Sciences
EPI659455	HA	China	2015-Apr-14	A/chicken/Hunan/04.14 YYGK607-P/2015(H5N6)		Institute of Microbiology, Chinese Academy of Sciences
EPI659263	HA	China	2015-Mar-16	A/chicken/Yunnan/03.16 DQXYL057-O/2015(H5N6)		Institute of Microbiology, Chinese Academy of Sciences
EPI659247	HA	China	2015-Mar-16	A/chicken/Yunnan/03.16 DQXYL0052-O/2015(H5N6)		Institute of Microbiology, Chinese Academy of Sciences
EPI659223	HA	China	2015-Mar-17	A/chicken/Yunnan/03.16 DQXYL0044-O/2015(N6)		Institute of Microbiology, Chinese Academy of Sciences
EPI659215	HA	China	2015-Mar-17	A/chicken/Yunnan/03.17 DQJT0041-O/2015(H5N6)		Institute of Microbiology, Chinese Academy of Sciences
EPI659103	HA	China	2015-Mar-16	A/chicken/Yunnan/03.16 DQXYL0063-Z-O/2015(H5N6)		Institute of Microbiology, Chinese Academy of Sciences
EPI659095	HA	China	2015-Mar-15	A/chicken/Yunnan/03.15 DQJT0054-Z-P/2015(H5N6)		Institute of Microbiology, Chinese Academy of Sciences
EPI659063	HA	China	2015-Apr-14	A/chicken/Hunan/04.14 YYXS0835-O/2015(H5N6)		Institute of Microbiology, Chinese Academy of Sciences
EPI658743	HA	China	2015-Mar-16	A/chicken/Yunnan/03.16 DQXYL023-O/2015(H5N6)		Institute of Microbiology, Chinese Academy of Sciences
EPI658695	HA	China	2015-Mar-15	A/chicken/Yunnan/03.15 DQXYL0073-O/2015(H5N6)		Institute of Microbiology, Chinese Academy of Sciences
EPI658687	HA	China	2015-Mar-16	A/chicken/Yunnan/03.16 DQJT0068-O/2015(H5N6)		Institute of Microbiology, Chinese Academy of Sciences
EPI658551	HA	China	2015-Mar-06	A/chicken/Hubei/03.06 WHWTZ0148-O/2015(H5N6)		Institute of Microbiology, Chinese Academy of Sciences
EPI658503	HA	China	2015-Mar-06	A/chicken/Hubei/03.06 WHWTZ0115-O/2015(H5N6)		Institute of Microbiology, Chinese Academy of Sciences
EPI658495	HA	China	2014-Dec-05	A/chicken/Jiangxi/12.05 NCNP006/2014(H5N6)		Institute of Microbiology, Chinese Academy of Sciences
EPI658335	HA	China	2015-Apr-01	A/chicken/Jiangxi/04.01 NCNP0065-Z-O/2015(H5N6)		Institute of Microbiology, Chinese Academy of Sciences
EPI658295	HA	China	2015-May-06	A/chicken/Jiangxi/05.06 NCDZT0058B-P/2015(H5N6)		Institute of Microbiology, Chinese Academy of Sciences
EPI658223	HA	China	2015-Apr-01	A/chicken/Jiangxi/04.01 NCDZT0042-O/2015(H5N6)		Institute of Microbiology, Chinese Academy of Sciences
EPI658191	HA	China	2015-May-06	A/chicken/Jiangxi/05.06 NCDZT0003C-P/2015(H5N6)		Institute of Microbiology, Chinese Academy of Sciences
EPI657954	HA	China	2015-Apr-01	A/chicken/Jiangxi/04.01 NCDZT0292-P/2015(H5N6)		Institute of Microbiology, Chinese Academy of Sciences
EPI657946	HA	China	2015-Apr-01	A/chicken/Jiangxi/04.01 NCDZT0291-P/2015(H5N6)		Institute of Microbiology, Chinese Academy of Sciences
EPI657938	HA	China	2015-Apr-01	A/chicken/Jiangxi/04.01 NCDZT0285-P/2015(H5N6)		Institute of Microbiology, Chinese Academy of Sciences
EPI657930	HA	China	2015-Apr-01	A/chicken/Jiangxi/04.01 NCDZT0279-P/2015(H5N6)		Institute of Microbiology, Chinese Academy of Sciences
EPI657914	HA	China	2015-Apr-01	A/chicken/Jiangxi/04.01 NCDZT0238-P/2015(H5N6)		Institute of Microbiology, Chinese Academy of Sciences
EPI657890	HA	China	2015-Apr-01	A/chicken/Jiangxi/04.01 NCDZT0203-P/2015(H5N6)		Institute of Microbiology, Chinese Academy of Sciences
EPI657882	HA	China	2015-Apr-01	A/chicken/Jiangxi/04.01 NCDZT0192-P/2015(H5N6)		Institute of Microbiology, Chinese Academy of Sciences
EPI657866	HA	China	2015-Apr-01	A/chicken/Jiangxi/04.01 NCDZT0175-P/2015(H5N6)		Institute of Microbiology, Chinese Academy of Sciences
EPI657858	HA	China	2015-Apr-01	A/chicken/Jiangxi/04.01 NCDZT0173-P/2015(H5N6)		Institute of Microbiology, Chinese Academy of Sciences
EPI657842	HA	China	2015-Apr-01	A/chicken/Jiangxi/04.01 NCJD0146-O/2015(H5N6)		Institute of Microbiology, Chinese Academy of Sciences
EPI657834	HA	China	2015-Apr-01	A/chicken/Jiangxi/04.01 NCJD0137-O/2015(H5N6)		Institute of Microbiology, Chinese Academy of Sciences
EPI657826	HA	China	2015-Apr-01	A/chicken/Jiangxi/04.01 NCJD0010-O/2015(H5N6)		Institute of Microbiology, Chinese Academy of Sciences
EPI657810	HA	China	2015-Apr-01	A/chicken/Jiangxi/04.01 NCJD0119-O/2015(H5N6)		Institute of Microbiology, Chinese Academy of Sciences
EPI657802	HA	China	2015-May-06	A/chicken/Jiangxi/05.06 NCDZT1174-O/2015(H5N6)		Institute of Microbiology, Chinese Academy of Sciences
EPI657602	HA	China	2014-Dec-05	A/chicken/Jiangxi/12.05 NCDZT009/2014(H5N6)		Institute of Microbiology, Chinese Academy of Sciences
EPI657594	HA	China	2014-Dec-05	A/chicken/Jiangxi/12.05 NCDZT007/2014(H5N6)		Institute of Microbiology, Chinese Academy of Sciences
EPI657586	HA	China	2014-Dec-05	A/chicken/Jiangxi/12.05 NCDZT0040/2014(H5N6)		Institute of Microbiology, Chinese Academy of Sciences
EPI657578	HA	China	2014-Dec-05	A/chicken/Jiangxi/12.05 NCDZT0032/2014(H5N6)		Institute of Microbiology, Chinese Academy of Sciences
EPI657570	HA	China	2014-Dec-05	A/chicken/Jiangxi/12.05 NCDZT0031/2014(H5N6)		Institute of Microbiology, Chinese Academy of Sciences
EPI657554	HA	China	2014-Dec-05	A/chicken/Jiangxi/12.05 NCDZT0020/2014(H5N6)		Institute of Microbiology, Chinese Academy of Sciences
EPI657546	HA	China	2014-Dec-05	A/chicken/Jiangxi/12.05 NCDZT0012/2014(H5N6)		Institute of Microbiology, Chinese Academy of Sciences
EPI657514	HA	China	2015-Mar-16	A/chicken/Yunnan/03.16 DQXYL0034-O/2015(H5N6)		Institute of Microbiology, Chinese Academy of Sciences
EPI657362	HA	China	2015-Apr-14	A/chicken/Hunan/04.14 YYKG0533-Z-O/2015(H5N6)		Institute of Microbiology, Chinese Academy of Sciences
EPI657322	HA	China	2015-Apr-01	A/chicken/Jiangxi/04.01 NCDZT0040-O/2015(H5N6)		Institute of Microbiology, Chinese Academy of Sciences
EPI656762	HA	China	2014-Feb-26	A/chicken/Hunan/02.26 YYGKJ295-P/2014(H5N6)		Institute of Microbiology, Chinese Academy of Sciences
EPI656754	HA	China	2014-Feb-26	A/chicken/Hunan/02.26 YYGKJ281-P/2014(H5N6)		Institute of Microbiology, Chinese Academy of Sciences
EPI656602	HA	China	2013-Dec-28	A/chicken/Hunan/12.28 YYGK034-P/2013(H5N6)		Institute of Microbiology, Chinese Academy of Sciences
EPI656594	HA	China	2013-Dec-07	A/chicken/Hunan/12.07 YYGK114-P/2013(H5N6)		Institute of Microbiology, Chinese Academy of Sciences
EPI656570	HA	China	2015-Apr-01	A/chicken/Jiangxi/04.01 NCJD131-1-O/2015(H5N6)		Institute of Microbiology, Chinese Academy of Sciences
EPI646024	HA	China	2014-Aug-20	A/chicken/Jiangsu/WXBING2/2014	Beijing Institute of Microbiology and Epidemiology	Beijing Institute of Microbiology and Epidemiology
EPI641396	HA	China	2015-Feb-17	A/chicken/Yunnan/25A/2015		Other Database Import	Xia,X.; Zhang,Y.; Yang,Z.; Guan,W.; Yuan,B.; Feng,Y.; Wang,Y.; Song,Y.; Li,Z.; Zhong,N.; Li,S.
EPI641394	HA	China	2015-Feb-27	A/chicken/Yunnan/22/2015		Other Database Import	Xia,X.; Zhang,Y.; Yang,Z.; Guan,W.; Yuan,B.; Feng,Y.; Wang,Y.; Song,Y.; Li,Z.; Zhong,N.; Li,S.
EPI641392	HA	China	2015-Feb-17	A/chicken/Yunnan/19/2015		Other Database Import	Xia,X.; Zhang,Y.; Yang,Z.; Guan,W.; Yuan,B.; Feng,Y.; Wang,Y.; Song,Y.; Li,Z.; Zhong,N.; Li,S.
EPI599292	HA	China	2013-Dec-10	A/chicken/Shenzhen/552/2013		Other Database Import	Ma,C.; Lam,T.T.Y.; Chai,Y.; Wang,J.; Fan,X.; Hong,W.; Zhang,Y.; Li,L.; Liu,Y.; Smith,D.K.; Webby,R.J.; Peiris,J.S.M.; Zhu,H.; Guan,Y.
EPI599346	HA	China	2013-Dec-19	A/chicken/Dongguan/4259/2013		Other Database Import	Ma,C.; Lam,T.T.Y.; Chai,Y.; Wang,J.; Fan,X.; Hong,W.; Zhang,Y.; Li,L.; Liu,Y.; Smith,D.K.; Webby,R.J.; Peiris,J.S.M.; Zhu,H.; Guan,Y.
EPI599333	HA	China	2013-Dec-18	A/silkie chicken/Dongguan/2809/2013		Other Database Import	Ma,C.; Lam,T.T.Y.; Chai,Y.; Wang,J.; Fan,X.; Hong,W.; Zhang,Y.; Li,L.; Liu,Y.; Smith,D.K.; Webby,R.J.; Peiris,J.S.M.; Zhu,H.; Guan,Y.
EPI599320	HA	China	2013-Dec-13	A/chicken/Shenzhen/2464/2013		Other Database Import	Ma,C.; Lam,T.T.Y.; Chai,Y.; Wang,J.; Fan,X.; Hong,W.; Zhang,Y.; Li,L.; Liu,Y.; Smith,D.K.; Webby,R.J.; Peiris,J.S.M.; Zhu,H.; Guan,Y.
EPI599313	HA	China	2013-Dec-13	A/chicken/Shenzhen/2396/2013		Other Database Import	Ma,C.; Lam,T.T.Y.; Chai,Y.; Wang,J.; Fan,X.; Hong,W.; Zhang,Y.; Li,L.; Liu,Y.; Smith,D.K.; Webby,R.J.; Peiris,J.S.M.; Zhu,H.; Guan,Y.
EPI599306	HA	China	2013-Dec-12	A/chicken/Shenzhen/1845/2013		Other Database Import	Ma,C.; Lam,T.T.Y.; Chai,Y.; Wang,J.; Fan,X.; Hong,W.; Zhang,Y.; Li,L.; Liu,Y.; Smith,D.K.; Webby,R.J.; Peiris,J.S.M.; Zhu,H.; Guan,Y.
EPI599285	HA	China	2013-Dec-10	A/chicken/Shenzhen/433/2013		Other Database Import	Ma,C.; Lam,T.T.Y.; Chai,Y.; Wang,J.; Fan,X.; Hong,W.; Zhang,Y.; Li,L.; Liu,Y.; Smith,D.K.; Webby,R.J.; Peiris,J.S.M.; Zhu,H.; Guan,Y.
EPI602419	HA	China	2013-Dec-18	A/chicken/Dongguan/3363/2013		Other Database Import	Ma,C.; Lam,T.T.Y.; Chai,Y.; Wang,J.; Fan,X.; Hong,W.; Zhang,Y.; Li,L.; Liu,Y.; Smith,D.K.; Webby,R.J.; Peiris,J.S.M.; Zhu,H.; Guan,Y.
EPI602412	HA	China	2013-Dec-18	A/chicken/Dongguan/2690/2013		Other Database Import	Ma,C.; Lam,T.T.Y.; Chai,Y.; Wang,J.; Fan,X.; Hong,W.; Zhang,Y.; Li,L.; Liu,Y.; Smith,D.K.; Webby,R.J.; Peiris,J.S.M.; Zhu,H.; Guan,Y.
EPI602484	HA	China	2013-Dec-11	A/chicken/Shenzhen/1061/2013		Other Database Import	Ma,C.; Lam,T.T.Y.; Chai,Y.; Wang,J.; Fan,X.; Hong,W.; Zhang,Y.; Li,L.; Liu,Y.; Smith,D.K.; Webby,R.J.; Peiris,J.S.M.; Zhu,H.; Guan,Y.
EPI602477	HA	China	2013-Dec-10	A/chicken/Shenzhen/715/2013		Other Database Import	Ma,C.; Lam,T.T.Y.; Chai,Y.; Wang,J.; Fan,X.; Hong,W.; Zhang,Y.; Li,L.; Liu,Y.; Smith,D.K.; Webby,R.J.; Peiris,J.S.M.; Zhu,H.; Guan,Y.
EPI569710	HA	China	2013-Dec-14	A/chicken/Zhejiang/6C2/2013		Other Database Import	Wu,H.; Lu,R.; Peng,X.; Xu,L.; Cheng,L.; Lu,X.; Jin,C.; Xie,T.; Yao,H.; Wu,N.
EPI602107	HA	China	2014-Feb-17	A/black chicken/Jiangxi/10129/2014		Other Database Import	Ma,C.; Lam,T.T.Y.; Chai,Y.; Wang,J.; Fan,X.; Hong,W.; Zhang,Y.; Li,L.; Liu,Y.; Smith,D.K.; Webby,R.J.; Peiris,J.S.M.; Zhu,H.; Guan,Y.
EPI1060731	HA	China	2016-Mar-01	A/Chicken/Huizhou/16274/2016(H5N6)	South China Agricultural University	South China Agricultural University
EPI760823	HA	China	2015-Oct-16	A/chicken/Guangdong/10.16 SZLGKQHY-072/2015		Institute of Microbiology, Chinese Academy of Sciences
EPI1255953	HA	China	2018-Mar-13	A/duck/Guangdong/G1378/2018		China Animal Health and Epidemiology Center (CAHEC)
EPI1093270	HA	China	2016-Jan-12	A/Duck/Yunnan/YN-9/2016 (H5N6)	South China Agricultural University	South China Agricultural University	Jiahao, Zhang; Guangjie, Lao; Ronghua, Zhang; Hexing, Wang; Guanming, Su; Bo, Li; Wenbao, Qi; Ming, Liao
EPI1091692	HA	China	2015-Sep-16	A/Duck/Yunnan/YN-4/2015 (H5N6)	South China Agricultural University	South China Agricultural University	Jiahao, Zhang; Guangjie, Lao; Ronghua, Zhang; Hexing, Wang; Guanming, Su; Bo, Li; Wenbao, Qi; Ming, Liao
EPI1091676	HA	China	2016-Jun-22	A/Duck/Yunnan/YN-2/2016 (H5N6)	South China Agricultural University	South China Agricultural University	Jiahao, Zhang; Guangjie, Lao; Ronghua, Zhang; Hexing, Wang; Guanming, Su; Bo, Li; Wenbao, Qi; Ming, Liao
EPI1082912	HA	China	2016-Jan-09	A/duck/Anhui/S4/2016		Other Database Import	Sun,W.
EPI895114	HA	China	2015-Nov-21	A/duck/Hubei/ZYSYG5/2015		Other Database Import	Chen,L.J.; Tian,J.H.; Lin,X.D.; Liao,Y.; Shi,M.; Zhang,Y.Z.
EPI895113	HA	China	2015-Nov-21	A/duck/Hubei/ZYSYG18/2015		Other Database Import	Chen,L.J.; Tian,J.H.; Lin,X.D.; Liao,Y.; Shi,M.; Zhang,Y.Z.
EPI895112	HA	China	2015-Nov-15	A/duck/Hubei/ZYSYF24/2015		Other Database Import	Chen,L.J.; Tian,J.H.; Lin,X.D.; Liao,Y.; Shi,M.; Zhang,Y.Z.
EPI895111	HA	China	2015-Nov-15	A/duck/Hubei/ZYSYF1/2015		Other Database Import	Chen,L.J.; Tian,J.H.; Lin,X.D.; Liao,Y.; Shi,M.; Zhang,Y.Z.
EPI837308	HA	China	2015-Oct-02	A/duck/Hubei/WH18/2015		Other Database Import	Zou,Z.
EPI775291	HA	China	2014-Jan-15	A/duck/Guangzhou/021/2014		Other Database Import	Jiao,P.; Cui,J.; Song,Y.; Song,H.; Zhao,Z.; Wu,S.; Qu,N.; Wang,N.; Ouyang,G.; Liao,M.
EPI775283	HA	China	2014-Jan-15	A/duck/Guangzhou/018/2014		Other Database Import	Jiao,P.; Cui,J.; Song,Y.; Song,H.; Zhao,Z.; Wu,S.; Qu,N.; Wang,N.; Ouyang,G.; Liao,M.
EPI760055	HA	China	2016-Jan-01	A/duck/Guangdong/01.01 SZSGXJK007-G/2016	Institute of Microbiology, Chinese Academy of Sciences	Institute of Microbiology, Chinese Academy of Sciences
EPI760042	HA	China	2016-Jan-01	A/duck/Guangdong/01.01 SZSGXJK006-Y/2016	Institute of Microbiology, Chinese Academy of Sciences	Institute of Microbiology, Chinese Academy of Sciences
EPI760026	HA	China	2016-Jan-01	A/duck/Guangdong/01.01 SZSGXJK005-Y/2016	Institute of Microbiology, Chinese Academy of Sciences	Institute of Microbiology, Chinese Academy of Sciences
EPI760002	HA	China	2016-Jan-01	A/duck/Guangdong/01.01 SZSGXJK003-G/2016	Institute of Microbiology, Chinese Academy of Sciences	Institute of Microbiology, Chinese Academy of Sciences
EPI759991	HA	China	2016-Jan-01	A/duck/Guangdong/01.01 SZSGXJK002-G/2016	Institute of Microbiology, Chinese Academy of Sciences	Institute of Microbiology, Chinese Academy of Sciences
EPI759982	HA	China	2016-Jan-01	A/duck/Guangdong/01.01 SZSGXJK002-Y/2016	Institute of Microbiology, Chinese Academy of Sciences	Institute of Microbiology, Chinese Academy of Sciences
EPI759974	HA	China	2016-Jan-01	A/duck/Guangdong/01.01 SZSGXJK001-G/2016	Institute of Microbiology, Chinese Academy of Sciences	Institute of Microbiology, Chinese Academy of Sciences
EPI759966	HA	China	2016-Jan-01	A/duck/Guangdong/01.01 SZSGXJK001-Y /2016	Institute of Microbiology, Chinese Academy of Sciences	Institute of Microbiology, Chinese Academy of Sciences
EPI703606	HA	China	2014-Mar-22	A/duck/Eastern China/S0322/2014		Other Database Import	Sun,H.; Sun,Y.; Pu,J.; Liu,L.; Li,C.; Xu,G.; Qin,M.; Zhang,Y.; Zhao,H.; Wei,K.; Liu,J.
EPI703605	HA	China	2014-Sep-08	A/duck/Eastern China/S0908/2014		Other Database Import	Sun,H.; Sun,Y.; Pu,J.; Liu,L.; Li,C.; Xu,G.; Qin,M.; Zhang,Y.; Zhao,H.; Wei,K.; Liu,J.
EPI687506	HA	China	2014-Dec-15	A/Duck/Guangdong/PY501/2014（H5N6）	South China Agricultural University	South China Agricultural University	Wenbao,Qi;Qian,Li;Lihong,Huang;Bo,Li;Weixin,Jia;Chenggang,Xu;Ming,Liao
EPI687488	HA	China	2014-Mar-15	A/Duck/Guangdong/SS1A1/2014（H5N6）	South China Agricultural University	South China Agricultural University	Wenbao,Qi;Qian,Li;Lihong,Huang;Bo,Li;Weixin,Jia;Chenggang,Xu;Ming,Liao
EPI682916	HA	China	2015-Jan-01	A/duck/Wuhan/JXYFB22/2015		Other Database Import	Chen,L.-J.; Lin,X.-D.; Guo,W.-P.; Tian,J.-H.; Zhang,Y.-Z.
EPI682915	HA	China	2014-Jan-01	A/duck/Wenzhou/YHQL22/2014		Other Database Import	Chen,L.-J.; Lin,X.-D.; Guo,W.-P.; Tian,J.-H.; Zhang,Y.-Z.
EPI682912	HA	China	2015-Jan-01	A/duck/Wuhan/WHYF03/2015		Other Database Import	Chen,L.-J.; Lin,X.-D.; Guo,W.-P.; Tian,J.-H.; Zhang,Y.-Z.
EPI682911	HA	China	2015-Jan-01	A/duck/Wuhan/WHYF02/2015		Other Database Import	Chen,L.-J.; Lin,X.-D.; Guo,W.-P.; Tian,J.-H.; Zhang,Y.-Z.
EPI681285	HA	China	2014-Jul-27	A/duck/Zhejiang/727158/2014		Other Database Import	Wu,H.; Peng,X.; Cheng,L.; Lu,X.; Jin,C.; Xie,T.; Yao,H.; Wu,N.
EPI675772	HA	China	2014-May-06	A/duck/Anhui/S1300/2014	Harbin Veterinary Research Institute (CAAS)	Harbin Veterinary Research Institute (CAAS)	Zeng, X.; Chen, P.; Liu, L.; Deng, G.; Li, Y.; Shi, J.; Kong, H.; Feng, H.; Bai, J.; Li, X.; Tian, G.; Chen, H.
EPI671717	HA	China	2014-Sep-04	A/duck/Jiangxi/09.04 JX-14-11/2014(H5N6)	CAS Key Laboratory of Pathogenic Microbiology and Immunology, Institute of Microbiology, Chinese Academy of Sciences	Institute of Microbiology, Chinese Academy of Sciences	Bi, Yuhai
EPI671677	HA	China	2015-Feb-28	A/duck/Zhejiang/02.28 JHZJ-15-04/2015(Mixed)	CAS Key Laboratory of Pathogenic Microbiology and Immunology, Institute of Microbiology, Chinese Academy of Sciences	Institute of Microbiology, Chinese Academy of Sciences	Bi, Yuhai
EPI671669	HA	China	2015-Mar-18	A/duck/Fujian/03.18 GTFJ-15-10/2015(Mixed)	CAS Key Laboratory of Pathogenic Microbiology and Immunology, Institute of Microbiology, Chinese Academy of Sciences	Institute of Microbiology, Chinese Academy of Sciences	Bi, Yuhai
EPI671661	HA	China	2015-Mar-11	A/duck/Jiangxi/03.11 NCHJX-15-06/2015(Mixed)	CAS Key Laboratory of Pathogenic Microbiology and Immunology, Institute of Microbiology, Chinese Academy of Sciences	Institute of Microbiology, Chinese Academy of Sciences	Bi, Yuhai
EPI671653	HA	China	2014-Dec-25	A/duck/Guangxi/12.25 GLGX-14-08/2014(Mixed)	CAS Key Laboratory of Pathogenic Microbiology and Immunology, Institute of Microbiology, Chinese Academy of Sciences	Institute of Microbiology, Chinese Academy of Sciences	Bi, Yuhai
EPI671557	HA	China	2015-May-07	A/duck/Fujian/05.07 FZHMD12AK-O/2015(Mixed)		Institute of Microbiology, Chinese Academy of Sciences
EPI671541	HA	China	2015-May-07	A/duck/Fujian/05.07 FZHMD4K-O/2015(Mixed)		Institute of Microbiology, Chinese Academy of Sciences
EPI668791	HA	China	2015-Jul-15	A/duck/Yunnan/07.15 DQNPH129/2015(H5N6)		Institute of Microbiology, Chinese Academy of Sciences
EPI668783	HA	China	2015-Jul-15	A/duck/Yunnan/07.15 DQNPH127/2015(H5N6)		Institute of Microbiology, Chinese Academy of Sciences
EPI668768	HA	China	2015-Jul-15	A/duck/Yunnan/07.15 DQNPH125/2015(H5N6)		Institute of Microbiology, Chinese Academy of Sciences
EPI668767	HA	China	2015-Jul-15	A/duck/Yunnan/07.15 DQNPH124/2015(H5N6)		Institute of Microbiology, Chinese Academy of Sciences
EPI664613	HA	China	2015-Apr-14	A/duck/Hunan/04.14 YYGK067-O/2015(Mixed)		Institute of Microbiology, Chinese Academy of Sciences
EPI664605	HA	China	2015-Apr-14	A/duck/Hunan/04.14 YYGK0453-1-O/2015(Mixed)		Institute of Microbiology, Chinese Academy of Sciences
EPI664597	HA	China	2015-Apr-14	A/duck/Hunan/04.14 YYGK451-1-O/2015(Mixed)		Institute of Microbiology, Chinese Academy of Sciences
EPI664557	HA	China	2015-Mar-09	A/duck/Hunan/03.09 YYFQH0046-O/2015(Mixed)		Institute of Microbiology, Chinese Academy of Sciences
EPI664549	HA	China	2015-Mar-09	A/duck/Hunan/03.09 YYFQH0036-P/2015(Mixed)		Institute of Microbiology, Chinese Academy of Sciences
EPI664541	HA	China	2015-Mar-16	A/duck/Yunnan/03.16 DQXYL007-O/2015(Mixed)		Institute of Microbiology, Chinese Academy of Sciences
EPI664533	HA	China	2015-Mar-06	A/duck/Hubei/03.06 WHWTZ0150-P/2015(Mixed)		Institute of Microbiology, Chinese Academy of Sciences
EPI664525	HA	China	2015-Mar-06	A/duck/Hubei/03.06 WHWTZ0111-O/2015(Mixed)		Institute of Microbiology, Chinese Academy of Sciences
EPI664517	HA	China	2015-Mar-06	A/duck/Hubei/03.06 WHWTZ0049-P/2015(Mixed)		Institute of Microbiology, Chinese Academy of Sciences
EPI664493	HA	China	2015-Apr-01	A/duck/Jiangxi/04.01 NCDZT0304-O/2015(Mixed)		Institute of Microbiology, Chinese Academy of Sciences
EPI664461	HA	China	2014-Dec-17	A/duck/Hunan/12.17 YYFQH0072-O/2014(Mixed)		Institute of Microbiology, Chinese Academy of Sciences
EPI664445	HA	China	2014-Apr-27	A/duck/Sichuan/04.27 NBXJ711/2014(Mixed)		Institute of Microbiology, Chinese Academy of Sciences
EPI664437	HA	China	2014-Dec-17	A/duck/Hunan/12.17 YYFQH0046-1-O/2014(Mixed)		Institute of Microbiology, Chinese Academy of Sciences
EPI664413	HA	China	2014-Jan-16	A/duck/Hunan/01.16 YYFQH128-P/2014(Mixed)		Institute of Microbiology, Chinese Academy of Sciences
EPI664389	HA	China	2015-Apr-15	A/duck/Guangdong/04.15 SZBAXQ019/2015(Mixed)		Institute of Microbiology, Chinese Academy of Sciences
EPI664373	HA	China	2015-Mar-27	A/duck/Guangdong/03.27 DGQTSJ121-P/2015(Mixed)		Institute of Microbiology, Chinese Academy of Sciences
EPI664349	HA	China	2015-Apr-23	A/duck/Guangdong/04.23 DGQTXC230-P/2015(Mixed)		Institute of Microbiology, Chinese Academy of Sciences
EPI664341	HA	China	2015-Apr-23	A/duck/Guangdong/04.23 DGQTSJ144-O/2015(Mixed)		Institute of Microbiology, Chinese Academy of Sciences
EPI664333	HA	China	2015-Apr-23	A/duck/Guangdong/04.23 DGQTSJ148-O/2015(Mixed)		Institute of Microbiology, Chinese Academy of Sciences
EPI664325	HA	China	2015-Mar-27	A/duck/Guangdong/03.27 DGQTSJ133-O/2015(Mixed)		Institute of Microbiology, Chinese Academy of Sciences
EPI664309	HA	China	2015-Mar-27	A/duck/Guangdong/03.27 DGQTSJ134-O/2015(Mixed)		Institute of Microbiology, Chinese Academy of Sciences
EPI664301	HA	China	2015-Apr-23	A/duck/Guangdong/04.23 DGQTXC188-O/2015(Mixed)		Institute of Microbiology, Chinese Academy of Sciences
EPI664277	HA	China	2015-Apr-23	A/duck/Guangdong/04.23 DGQTSJ121-O/2015(Mixed)		Institute of Microbiology, Chinese Academy of Sciences
EPI664261	HA	China	2015-Apr-23	A/duck/Guangdong/04.23 DGQTXC231-P/2015(Mixed)		Institute of Microbiology, Chinese Academy of Sciences
EPI664245	HA	China	2015-Apr-23	A/duck/Guangdong/04.23 DGQTXC185-O/2015(Mixed)		Institute of Microbiology, Chinese Academy of Sciences
EPI664237	HA	China	2015-Apr-23	A/duck/Guangdong/04.23 DGQTSJ127-O/2015(Mixed)		Institute of Microbiology, Chinese Academy of Sciences
EPI664229	HA	China	2015-Apr-23	A/duck/Guangdong/04.23 DGQTXC234-P/2015(Mixed)		Institute of Microbiology, Chinese Academy of Sciences
EPI664221	HA	China	2015-Jan-14	A/duck/Jiangxi/01.14 NCJD034-P/2015(Mixed)		Institute of Microbiology, Chinese Academy of Sciences
EPI664213	HA	China	2015-Apr-23	A/duck/Guangdong/04.23 DGQTXC214-O/2015(Mixed)		Institute of Microbiology, Chinese Academy of Sciences
EPI664205	HA	China	2015-Apr-23	A/duck/Guangdong/04.23 DGQTXC227-P/2015(Mixed)		Institute of Microbiology, Chinese Academy of Sciences
EPI662055	HA	China	2015-Apr-16	A/duck/Guangdong/04.16 SZLGWL002/2015(H5N6)		Institute of Microbiology, Chinese Academy of Sciences
EPI662047	HA	China	2015-Apr-16	A/duck/Guangdong/04.16 SZLGDBL009/2015(H5N6)		Institute of Microbiology, Chinese Academy of Sciences
EPI662039	HA	China	2015-Apr-16	A/duck/Guangdong/04.16 SZLGDBL005/2015(H5N6)		Institute of Microbiology, Chinese Academy of Sciences
EPI662031	HA	China	2015-Apr-16	A/duck/Guangdong/04.16 SZLGDBL003/2015(H5N6)		Institute of Microbiology, Chinese Academy of Sciences
EPI661975	HA	China	2015-Apr-15	A/duck/Guangdong/04.15 SZBAXQ003/2015(H5N6)		Institute of Microbiology, Chinese Academy of Sciences
EPI661967	HA	China	2015-Apr-15	A/duck/Guangdong/04.15 SZBAXQ021/2015(H5N6)		Institute of Microbiology, Chinese Academy of Sciences
EPI661959	HA	China	2015-Apr-15	A/duck/Guangdong/04.15 SZBAXQ020/2015(H5N6)		Institute of Microbiology, Chinese Academy of Sciences
EPI661951	HA	China	2015-Apr-15	A/duck/Guangdong/04.15 SZBAXQ017/2015(H5N6)		Institute of Microbiology, Chinese Academy of Sciences
EPI661943	HA	China	2015-Apr-15	A/duck/Guangdong/04.15 SZBAXQ011/2015(H5N6)		Institute of Microbiology, Chinese Academy of Sciences
EPI661847	HA	China	2015-Feb-11	A/duck/Guangdong/02.11 DGCP094-P/2015(Mixed)		Institute of Microbiology, Chinese Academy of Sciences
EPI661839	HA	China	2015-Feb-11	A/duck/Guangdong/02.11 DGCP093-P/2015(Mixed)		Institute of Microbiology, Chinese Academy of Sciences
EPI661831	HA	China	2015-Feb-11	A/duck/Guangdong/02.11 DGCP092-P/2015(Mixed)		Institute of Microbiology, Chinese Academy of Sciences
EPI661735	HA	China	2015-Feb-11	A/duck/Guangdong/02.11 DGCP104-P/2015(Mixed)		Institute of Microbiology, Chinese Academy of Sciences
EPI661727	HA	China	2015-Feb-11	A/duck/Guangdong/02.11 DGCP103-P/2015(Mixed)		Institute of Microbiology, Chinese Academy of Sciences
EPI661687	HA	China	2015-Mar-26	A/duck/Guangdong/03.26 DGCP062-O/2015(H5N6)		Institute of Microbiology, Chinese Academy of Sciences
EPI661679	HA	China	2015-Mar-26	A/duck/Guangdong/03.26 DGCPLB024-O/2015(H5N6)		Institute of Microbiology, Chinese Academy of Sciences
EPI661671	HA	China	2015-Mar-26	A/duck/Guangdong/03.26 DGCPLB023-O/2015(H5N6)		Institute of Microbiology, Chinese Academy of Sciences
EPI661623	HA	China	2015-Mar-26	A/duck/Guangdong/03.26 DGCP082-O/2015(H5N6)		Institute of Microbiology, Chinese Academy of Sciences
EPI661615	HA	China	2015-Mar-26	A/duck/Guangdong/03.26 DGCP075-O/2015(Mixed)		Institute of Microbiology, Chinese Academy of Sciences
EPI661607	HA	China	2015-Mar-26	A/duck/Guangdong/03.26 DGCP077-O/2015(H5N6)		Institute of Microbiology, Chinese Academy of Sciences
EPI661599	HA	China	2015-Mar-26	A/duck/Guangdong/03.26 DGCP076-P/2015(H5N6)		Institute of Microbiology, Chinese Academy of Sciences
EPI661591	HA	China	2015-Mar-26	A/duck/Guangdong/03.26 DGCPLB022-O/2015(H5N6)		Institute of Microbiology, Chinese Academy of Sciences
EPI661567	HA	China	2015-Feb-05	A/duck/Jiangxi/02.05 YGYXG038-P/2015(H5N6)		Institute of Microbiology, Chinese Academy of Sciences
EPI661543	HA	China	2015-Feb-06	A/duck/Jiangxi/02.06 NCJD036-P/2015(H5N6)		Institute of Microbiology, Chinese Academy of Sciences
EPI661535	HA	China	2015-Feb-06	A/duck/Jiangxi/02.06 NCJD039-P/2015(H5N6)		Institute of Microbiology, Chinese Academy of Sciences
EPI661415	HA	China	2015-Apr-16	A/duck/Guangdong/04.16 LGDBL004/2015(Mixed)		Institute of Microbiology, Chinese Academy of Sciences
EPI661407	HA	China	2015-Apr-16	A/duck/Guangdong/04.16 LGDBL007/2015(Mixed)		Institute of Microbiology, Chinese Academy of Sciences
EPI661399	HA	China	2015-Apr-16	A/duck/Guangdong/04.16 LGDBL001/2015(Mixed)		Institute of Microbiology, Chinese Academy of Sciences
EPI661391	HA	China	2015-Apr-23	A/duck/Guangdong/04.23 DGQTXC235-P/2015(H5N6)		Institute of Microbiology, Chinese Academy of Sciences
EPI661383	HA	China	2015-Apr-23	A/duck/Guangdong/04.23 DGQTXC188-P/2015(Mixed)		Institute of Microbiology, Chinese Academy of Sciences
EPI661375	HA	China	2015-Apr-23	A/duck/Guangdong/04.23 DGQTXC201-O/2015(Mixed)		Institute of Microbiology, Chinese Academy of Sciences
EPI661351	HA	China	2015-Apr-23	A/duck/Guangdong/04.23 DGQTSJ138-O/2015(Mixed)		Institute of Microbiology, Chinese Academy of Sciences
EPI661335	HA	China	2015-Apr-23	A/duck/Guangdong/04.23 DGQTSJ138-P/2015(Mixed)		Institute of Microbiology, Chinese Academy of Sciences
EPI661327	HA	China	2015-Apr-23	A/duck/Guangdong/04.23 DGQTSJ135-O/2015(Mixed)		Institute of Microbiology, Chinese Academy of Sciences
EPI661319	HA	China	2015-Apr-23	A/duck/Guangdong/04.23 DGQTSJ135-P/2015(Mixed)		Institute of Microbiology, Chinese Academy of Sciences
EPI661311	HA	China	2015-Apr-23	A/duck/Guangdong/04.23 DGQTXC204-O/2015(Mixed)		Institute of Microbiology, Chinese Academy of Sciences
EPI661303	HA	China	2015-Apr-23	A/duck/Guangdong/04.23 DGQTXC183-O/2015(Mixed)		Institute of Microbiology, Chinese Academy of Sciences
EPI661295	HA	China	2015-Apr-23	A/duck/Guangdong/04.23 DGQTSJ128-O/2015(Mixed)		Institute of Microbiology, Chinese Academy of Sciences
EPI661287	HA	China	2015-Mar-27	A/duck/Guangdong/03.27 DGQTSJ131-O/2015(Mixed)		Institute of Microbiology, Chinese Academy of Sciences
EPI661279	HA	China	2015-Apr-23	A/duck/Guangdong/04.23 DGQTSJ134-O/2015(Mixed)		Institute of Microbiology, Chinese Academy of Sciences
EPI661271	HA	China	2015-Apr-23	A/duck/Guangdong/04.23 DGQTSJ123-O/2015(Mixed)		Institute of Microbiology, Chinese Academy of Sciences
EPI661255	HA	China	2015-Apr-23	A/duck/Guangdong/04.23 DGQTXC204-P/2015(Mixed)		Institute of Microbiology, Chinese Academy of Sciences
EPI661247	HA	China	2015-Apr-23	A/duck/Guangdong/04.23 DGQTSJ146-O/2015(Mixed)		Institute of Microbiology, Chinese Academy of Sciences
EPI661239	HA	China	2015-Apr-23	A/duck/Guangdong/04.23 DGQTSJ136-O/2015(Mixed)		Institute of Microbiology, Chinese Academy of Sciences
EPI661231	HA	China	2015-Apr-23	A/duck/Guangdong/04.23 DGQTXC187-O/2015(Mixed)		Institute of Microbiology, Chinese Academy of Sciences
EPI661223	HA	China	2015-Mar-27	A/duck/Guangdong/03.27 DGQTXC210-O/2015(Mixed)		Institute of Microbiology, Chinese Academy of Sciences
EPI661215	HA	China	2015-Apr-23	A/duck/Guangdong/04.23 DGQTXC186-O/2015(Mixed)		Institute of Microbiology, Chinese Academy of Sciences
EPI661207	HA	China	2015-Apr-23	A/duck/Guangdong/04.23 DGQTSJ137-O/2015(Mixed)		Institute of Microbiology, Chinese Academy of Sciences
EPI661199	HA	China	2015-Apr-23	A/duck/Guangdong/04.23 DGQTXC205-O/2015(Mixed)		Institute of Microbiology, Chinese Academy of Sciences
EPI661191	HA	China	2015-Apr-23	A/duck/Guangdong/04.23 DGQTXC202-O/2015(Mixed)		Institute of Microbiology, Chinese Academy of Sciences
EPI661183	HA	China	2015-Apr-23	A/duck/Guangdong/04.23 DGQTXC207-O/2015(Mixed)		Institute of Microbiology, Chinese Academy of Sciences
EPI661071	HA	China	2015-Jan-14	A/duck/Jiangxi/01.14 NCJD064-P/2015(Mixed)		Institute of Microbiology, Chinese Academy of Sciences
EPI661047	HA	China	2015-Jan-14	A/duck/Jiangxi/01.14 NCJD054-P/2015(H5N6)		Institute of Microbiology, Chinese Academy of Sciences
EPI660975	HA	China	2015-Feb-05	A/duck/Jiangxi/02.05 YGYXG015-P/2015(H6N6)		Institute of Microbiology, Chinese Academy of Sciences
EPI660791	HA	China	2015-Apr-22	A/duck/Guangdong/04.22 DGCPLB044-P/2015(H5N6)		Institute of Microbiology, Chinese Academy of Sciences
EPI660783	HA	China	2015-Apr-22	A/duck/Guangdong/04.22 DGCPLB041-P/2015(H5N6)		Institute of Microbiology, Chinese Academy of Sciences
EPI660775	HA	China	2015-Apr-22	A/duck/Guangdong/04.22 DGCP084-O/2015(H5N6)		Institute of Microbiology, Chinese Academy of Sciences
EPI660767	HA	China	2015-Apr-23	A/duck/Guangdong/04.23 DGQTSJ130-O/2015(H5N6)		Institute of Microbiology, Chinese Academy of Sciences
EPI660743	HA	China	2015-Apr-22	A/duck/Guangdong/04.22 DGCP081-O/2015(H5N6)		Institute of Microbiology, Chinese Academy of Sciences
EPI660711	HA	China	2015-Apr-23	A/duck/Guangdong/04.23 DGQTXC228-P/2015(H5N6)		Institute of Microbiology, Chinese Academy of Sciences
EPI660695	HA	China	2015-Apr-23	A/duck/Guangdong/04.23 DGQTSJ131-O/2015(H5N6)		Institute of Microbiology, Chinese Academy of Sciences
EPI660687	HA	China	2015-Apr-23	A/duck/Guangdong/04.23 DGQTXC232-P/2015(H5N6)		Institute of Microbiology, Chinese Academy of Sciences
EPI660671	HA	China	2015-Apr-23	A/duck/Guangdong/04.23 DGQTXC236-P/2015(H5N6)		Institute of Microbiology, Chinese Academy of Sciences
EPI660663	HA	China	2015-Apr-23	A/duck/Guangdong/04.23 DGQTXC213-P/2015(H5N6)		Institute of Microbiology, Chinese Academy of Sciences
EPI660591	HA	China	2015-Apr-22	A/duck/Guangdong/04.22 DGCP067-O/2015(H5N6)		Institute of Microbiology, Chinese Academy of Sciences
EPI660519	HA	China	2015-Apr-23	A/duck/Guangdong/04.23 DGQTXC202-P/2015(H5N6)		Institute of Microbiology, Chinese Academy of Sciences
EPI660463	HA	China	2015-Apr-23	A/duck/Guangdong/04.23 DGQTXC227-O/2015(Mixed)		Institute of Microbiology, Chinese Academy of Sciences
EPI660447	HA	China	2015-Apr-23	A/duck/Guangdong/04.23 DGQTXC228-O/2015(H5N6)		Institute of Microbiology, Chinese Academy of Sciences
EPI660391	HA	China	2015-Apr-22	A/duck/Guangdong/04.22 DGCP071-O/2015(H5N6)		Institute of Microbiology, Chinese Academy of Sciences
EPI660367	HA	China	2015-Apr-22	A/duck/Guangdong/04.22 DGCPLB020-O/2015(H5N6)		Institute of Microbiology, Chinese Academy of Sciences
EPI660351	HA	China	2015-Apr-22	A/duck/Guangdong/04.22 DGCP079-O/2015(H5N6)		Institute of Microbiology, Chinese Academy of Sciences
EPI660287	HA	China	2015-Apr-22	A/duck/Guangdong/04.22 DGCP061-O/2015(H5N6)		Institute of Microbiology, Chinese Academy of Sciences
EPI660279	HA	China	2015-Apr-23	A/duck/Guangdong/04.23 DGQTXC226-O/2015(H5N6)		Institute of Microbiology, Chinese Academy of Sciences
EPI660231	HA	China	2015-Apr-23	A/duck/Guangdong/04.23 DGQTSJ145-O/2015(H5N6)		Institute of Microbiology, Chinese Academy of Sciences
EPI660223	HA	China	2015-Apr-23	A/duck/Guangdong/04.23 DGQTXC229-P/2015(H5N6)		Institute of Microbiology, Chinese Academy of Sciences
EPI660207	HA	China	2015-Apr-22	A/duck/Guangdong/04.22 DGCPLB022-O/2015(Mixed)		Institute of Microbiology, Chinese Academy of Sciences
EPI660191	HA	China	2015-Apr-22	A/duck/Guangdong/04.22 DGCPLB018-O/2015(H5N6)		Institute of Microbiology, Chinese Academy of Sciences
EPI660127	HA	China	2015-Apr-23	A/duck/Guangdong/04.23 DGQTXC203-O/2015(H5N6)		Institute of Microbiology, Chinese Academy of Sciences
EPI660071	HA	China	2015-Apr-22	A/duck/Guangdong/04.22 DGCP069-O/2015(H5N6)		Institute of Microbiology, Chinese Academy of Sciences
EPI660063	HA	China	2015-Apr-23	A/duck/Guangdong/04.23 DGQTXC202-O/2015(H5N6)		Institute of Microbiology, Chinese Academy of Sciences
EPI660039	HA	China	2015-Apr-23	A/duck/Guangdong/04.23 DGQTSJ150-O/2015(H5N6)		Institute of Microbiology, Chinese Academy of Sciences
EPI660023	HA	China	2015-Apr-22	A/duck/Guangdong/04.22 DGCP068-O/2015(H5N6)		Institute of Microbiology, Chinese Academy of Sciences
EPI660015	HA	China	2015-Apr-23	A/duck/Guangdong/04.23 DGQTXC229-O/2015(H5N6)		Institute of Microbiology, Chinese Academy of Sciences
EPI659959	HA	China	2015-Mar-26	A/duck/Guangdong/03.26 DGCP061-P/2015(H5N6)		Institute of Microbiology, Chinese Academy of Sciences
EPI659951	HA	China	2015-Mar-26	A/duck/Guangdong/03.26 DGCP084-P/2015(H5N6)		Institute of Microbiology, Chinese Academy of Sciences
EPI659943	HA	China	2015-Mar-26	A/duck/Guangdong/03.26 DGCP078-O/2015(H5N6)		Institute of Microbiology, Chinese Academy of Sciences
EPI659911	HA	China	2015-Mar-26	A/duck/Guangdong/03.26 DGCP080-P/2015(H5N6)		Institute of Microbiology, Chinese Academy of Sciences
EPI659887	HA	China	2015-Mar-26	A/duck/Guangdong/03.26 DGCPLB007-P/2015(H5N6)		Institute of Microbiology, Chinese Academy of Sciences
EPI659871	HA	China	2015-Mar-26	A/duck/Guangdong/03.26 DGCPLB009-O/2015(H5N6)		Institute of Microbiology, Chinese Academy of Sciences
EPI659863	HA	China	2015-Mar-26	A/duck/Guangdong/03.26 DGCP078-P/2015(H5N6)		Institute of Microbiology, Chinese Academy of Sciences
EPI659847	HA	China	2015-Mar-26	A/duck/Guangdong/03.26 DGCPLB023-P/2015(H5N6)		Institute of Microbiology, Chinese Academy of Sciences
EPI659839	HA	China	2015-Mar-26	A/duck/Guangdong/03.26 DGCPLB022-P/2015(H5N6)		Institute of Microbiology, Chinese Academy of Sciences
EPI659831	HA	China	2015-Mar-26	A/duck/Guangdong/03.26 DGCP709-P/2015(H5N6)		Institute of Microbiology, Chinese Academy of Sciences
EPI659815	HA	China	2015-Mar-26	A/duck/Guangdong/03.26 DGCPLB020-P/2015(H5N6)		Institute of Microbiology, Chinese Academy of Sciences
EPI659775	HA	China	2015-Mar-26	A/duck/Guangdong/03.26 DGCP074-O/2015(H5N6)		Institute of Microbiology, Chinese Academy of Sciences
EPI659751	HA	China	2015-Mar-26	A/duck/Guangdong/03.26 DGCP066-O/2015(H5N6)		Institute of Microbiology, Chinese Academy of Sciences
EPI659743	HA	China	2015-Mar-26	A/duck/Guangdong/03.26 DGCPLB021-O/2015(H5N6)		Institute of Microbiology, Chinese Academy of Sciences
EPI659519	HA	China	2015-Apr-14	A/duck/Hunan/04.14 YYGK0878-P/2015(H5N6)		Institute of Microbiology, Chinese Academy of Sciences
EPI659511	HA	China	2015-Apr-14	A/duck/Hunan/04.14 YYXS877-P/2015(H5N6)		Institute of Microbiology, Chinese Academy of Sciences
EPI659391	HA	China	2015-Apr-14	A/duck/Hunan/04.14 YYGK468-O/2015(H5N6)		Institute of Microbiology, Chinese Academy of Sciences
EPI659375	HA	China	2015-Apr-14	A/duck/Hunan/04.14 YYGK464-O/2015(H5N6)		Institute of Microbiology, Chinese Academy of Sciences
EPI659159	HA	China	2015-Mar-15	A/duck/Yunnan/03.15 DQXYL007-Z-O/2015(H5N6)		Institute of Microbiology, Chinese Academy of Sciences
EPI659079	HA	China	2015-Jan-21	A/duck/Hunan/01.21 YYFQH009-O/2015(H5N6)		Institute of Microbiology, Chinese Academy of Sciences
EPI659055	HA	China	2015-Jan-21	A/duck/Hunan/01.21 YYFQH007-O/2015(H5N6)		Institute of Microbiology, Chinese Academy of Sciences
EPI659047	HA	China	2015-Jan-21	A/duck/Hunan/01.21 YYFQH006-O/2015(H5N6)		Institute of Microbiology, Chinese Academy of Sciences
EPI659031	HA	China	2015-Feb-07	A/duck/Hunan/02.07 YYFQH006-P/2015(H5N6)		Institute of Microbiology, Chinese Academy of Sciences
EPI659023	HA	China	2015-Jan-21	A/duck/Hunan/01.21 YYFQH005-O/2015(H5N6)		Institute of Microbiology, Chinese Academy of Sciences
EPI659015	HA	China	2015-Jan-21	A/duck/Hunan/01.21 YYFQH005-P/2015(H5N6)		Institute of Microbiology, Chinese Academy of Sciences
EPI659007	HA	China	2015-Jan-21	A/duck/Hunan/01.21 YYFQH003-O/2015(H5N6)		Institute of Microbiology, Chinese Academy of Sciences
EPI658999	HA	China	2015-Feb-07	A/duck/Hunan/02.07 YYFQH003-P/2015(H5N6)		Institute of Microbiology, Chinese Academy of Sciences
EPI658991	HA	China	2015-Feb-07	A/duck/Hunan/02.07 YYFQH032-O/2015(H5N6)		Institute of Microbiology, Chinese Academy of Sciences
EPI658983	HA	China	2015-Jan-21	A/duck/Hunan/01.21 YYFQH032-P/2015(H5N6)		Institute of Microbiology, Chinese Academy of Sciences
EPI658975	HA	China	2015-Jan-21	A/duck/Hunan/01.21 YYFQH030-O/2015(H5N6)		Institute of Microbiology, Chinese Academy of Sciences
EPI658959	HA	China	2015-Jan-21	A/duck/Hunan/01.21 YYFQH027-O/2015(H5N6)		Institute of Microbiology, Chinese Academy of Sciences
EPI658951	HA	China	2015-Feb-07	A/duck/Hunan/02.07 YYFQH026-O/2015(H5N6)		Institute of Microbiology, Chinese Academy of Sciences
EPI658935	HA	China	2015-Jan-21	A/duck/Hunan/01.21 YYFQH024-P/2015(H5N6)		Institute of Microbiology, Chinese Academy of Sciences
EPI658927	HA	China	2015-Jan-21	A/duck/Hunan/01.21 YYFQH023-O/2015(H5N6)		Institute of Microbiology, Chinese Academy of Sciences
EPI658879	HA	China	2015-Feb-07	A/duck/Hunan/02.07 YYFQHY20Y-O/2015(H5N6)		Institute of Microbiology, Chinese Academy of Sciences
EPI658871	HA	China	2015-Feb-07	A/duck/Hunan/02.07 YYFQHY19Y-O/2015(H5N6)		Institute of Microbiology, Chinese Academy of Sciences
EPI658863	HA	China	2015-Jan-21	A/duck/Hunan/01.21 YYFQH019-P/2015(H5N6)		Institute of Microbiology, Chinese Academy of Sciences
EPI658847	HA	China	2015-Jan-21	A/duck/Hunan/01.21 YYFQH016-O/2015(H5N6)		Institute of Microbiology, Chinese Academy of Sciences
EPI658839	HA	China	2015-Jan-21	A/duck/Hunan/01.21 YYFQH015-O/2015(H5N6)		Institute of Microbiology, Chinese Academy of Sciences
EPI658823	HA	China	2015-Mar-09	A/duck/Hunan/03.09 YYFQH0047-O/2015(H5N6)		Institute of Microbiology, Chinese Academy of Sciences
EPI658815	HA	China	2015-Jan-21	A/duck/Hunan/01.21 YYFQH012-O/2015(H5N6)		Institute of Microbiology, Chinese Academy of Sciences
EPI658791	HA	China	2015-Jan-21	A/duck/Hunan/01.21 YYFQH011-O/2015(H5N6)		Institute of Microbiology, Chinese Academy of Sciences
EPI658783	HA	China	2015-Jan-21	A/duck/Hunan/01.21 YYFQH010-O/2015(H5N6)		Institute of Microbiology, Chinese Academy of Sciences
EPI658775	HA	China	2015-Feb-07	A/duck/Hunan/02.07 YYFQH010-P/2015(H5N6)		Institute of Microbiology, Chinese Academy of Sciences
EPI658767	HA	China	2015-Mar-16	A/duck/Yunnan/03.16 DQXYL022-O/2015(H5N6)		Institute of Microbiology, Chinese Academy of Sciences
EPI658751	HA	China	2015-Mar-16	A/duck/Yunnan/03.16 DQXYL003-O/2015(H5N6)		Institute of Microbiology, Chinese Academy of Sciences
EPI658719	HA	China	2015-Apr-22	A/duck/Hunan/04.22 LDDX037-P/2015(H5N6)		Institute of Microbiology, Chinese Academy of Sciences
EPI658711	HA	China	2015-Mar-16	A/duck/Yunnan/03.16 DQXYL0013-O/2015		Institute of Microbiology, Chinese Academy of Sciences
EPI658671	HA	China	2015-Mar-06	A/duck/Hubei/03.06 WHWTZ0148-O/2015(H5N6)		Institute of Microbiology, Chinese Academy of Sciences
EPI658655	HA	China	2015-Mar-06	A/duck/Hubei/03.06 WHWTZ0125-O/2015(H5N6)		Institute of Microbiology, Chinese Academy of Sciences
EPI658647	HA	China	2015-Mar-06	A/duck/HuBei/03.06 WHWTZ0158-P/2015(H5N6)		Institute of Microbiology, Chinese Academy of Sciences
EPI658639	HA	China	2015-Mar-06	A/duck/Hubei/03.06 WHWTZ0124-O/2015(H5N6)		Institute of Microbiology, Chinese Academy of Sciences
EPI658623	HA	China	2015-Mar-06	A/duck/Hubei/03.06 WHWTZ0123-O/2015(H5N6)		Institute of Microbiology, Chinese Academy of Sciences
EPI658343	HA	China	2015-May-07	A/duck/Jiangxi/05.07 NCJD0067A-P/2015(H5N6)		Institute of Microbiology, Chinese Academy of Sciences
EPI658311	HA	China	2015-May-07	A/duck/Jiangxi/05.07 NCJD0061A-P/2015(H5N6)		Institute of Microbiology, Chinese Academy of Sciences
EPI658287	HA	China	2015-May-07	A/duck/Jiangxi/05.07 NCJD0056A-P/2015(H5N6)		Institute of Microbiology, Chinese Academy of Sciences
EPI657986	HA	China	2015-Apr-01	A/duck/Jiangxi/04.01 NCDZT0334-P/2015(H5N6)		Institute of Microbiology, Chinese Academy of Sciences
EPI657746	HA	China	2014-Dec-17	A/duck/Hunan/12.17 YYGK0056/2014(H5N6)		Institute of Microbiology, Chinese Academy of Sciences
EPI657722	HA	China	2014-Dec-17	A/duck/Hunan/12.17 YYFQH0018-Z-P/2014(H5N6)		Institute of Microbiology, Chinese Academy of Sciences
EPI657538	HA	China	2015-Mar-15	A/duck/Yunnan/03.15 DQWGH005-O/2015(H5N6)		Institute of Microbiology, Chinese Academy of Sciences
EPI657530	HA	China	2015-Mar-16	A/duck/Yunnan/03.16 DQXYL0039-O/2015(H5N6)		Institute of Microbiology, Chinese Academy of Sciences
EPI657482	HA	China	2014-Dec-17	A/duck/Hunan/12.17 YYGK082/2014(H5N6)		Institute of Microbiology, Chinese Academy of Sciences
EPI657466	HA	China	2014-Apr-27	A/duck/Sichuan/04.27 NBXJ713/2014(H5N6)		Institute of Microbiology, Chinese Academy of Sciences
EPI657458	HA	China	2014-Dec-17	A/duck/Hunan/12.17 YYGK079-1/2014(H5N6)		Institute of Microbiology, Chinese Academy of Sciences
EPI657450	HA	China	2014-Apr-27	A/duck/Sichuan/04.27 NBXJ79/2014(H5N6)		Institute of Microbiology, Chinese Academy of Sciences
EPI657442	HA	China	2014-Apr-27	A/duck/Sichuan/04.27 NCXJ073/2014(H5N6)		Institute of Microbiology, Chinese Academy of Sciences
EPI657434	HA	China	2014-Apr-27	A/duck/Sichuan/04.27 NBXJ731/2014(H5N6)		Institute of Microbiology, Chinese Academy of Sciences
EPI657426	HA	China	2014-Apr-27	A/duck/Sichuan/04.27 NBXJ720/2014(H5N6)		Institute of Microbiology, Chinese Academy of Sciences
EPI657418	HA	China	2014-Apr-27	A/duck/Sichuan/04.27 NBXJ71/2014(H5N6)		Institute of Microbiology, Chinese Academy of Sciences
EPI657410	HA	China	2014-Apr-27	A/duck/Sichuan/04.27 NBXJ718/2014(H5N6)		Institute of Microbiology, Chinese Academy of Sciences
EPI657402	HA	China	2014-Apr-27	A/duck/Sichuan/04.27 NBXJ717/2014(H5N6)		Institute of Microbiology, Chinese Academy of Sciences
EPI657378	HA	China	2014-Dec-17	A/duck/Hunan/12.17 YYGK0057/2014(H5N6)		Institute of Microbiology, Chinese Academy of Sciences
EPI657370	HA	China	2014-Dec-17	A/duck/Hunan/12.17 YYGK056/2014(H5N6)		Institute of Microbiology, Chinese Academy of Sciences
EPI657330	HA	China	2014-Dec-17	A/duck/Hunan/12.17 YYGK040/2014(H5N6)		Institute of Microbiology, Chinese Academy of Sciences
EPI657170	HA	China	2014-Dec-17	A/duck/Hunan/12.17 YYGK014/2014(H5N6)		Institute of Microbiology, Chinese Academy of Sciences
EPI657162	HA	China	2014-Feb-26	A/duck/Hunan/02.26 YYFQH320-P/2014(H5N6)		Institute of Microbiology, Chinese Academy of Sciences
EPI657138	HA	China	2014-Jan-16	A/duck/Hunan/01.16 YYFQH317-P/2014(H5N6)		Institute of Microbiology, Chinese Academy of Sciences
EPI657122	HA	China	2014-Feb-26	A/duck/Hunan/02.26 YYFQH311-P/2014(H5N6)		Institute of Microbiology, Chinese Academy of Sciences
EPI657114	HA	China	2014-Jan-16	A/duck/Hunan/01.16 YYFQH310-P/2014(H5N6)		Institute of Microbiology, Chinese Academy of Sciences
EPI657106	HA	China	2014-Jan-16	A/duck/Hunan/01.16 YYFQH309-P/2014(H5N6)		Institute of Microbiology, Chinese Academy of Sciences
EPI657098	HA	China	2014-Feb-26	A/duck/Hunan/02.26 YYFQH308-P/2014(H5N6)		Institute of Microbiology, Chinese Academy of Sciences
EPI657090	HA	China	2014-Jan-16	A/duck/Hunan/01.16 YYFQH307-P/2014(H5N6)		Institute of Microbiology, Chinese Academy of Sciences
EPI657082	HA	China	2014-Jan-16	A/duck/Hunan/01.16 YYFQH306-P/2014(H5N6)		Institute of Microbiology, Chinese Academy of Sciences
EPI657074	HA	China	2014-Jan-16	A/duck/Hunan/01.16 YYFQH305-P/2014(H5N6)		Institute of Microbiology, Chinese Academy of Sciences
EPI657066	HA	China	2014-Jan-16	A/duck/Hunan/01.16 YYFQH304-P/2014(H5N6)		Institute of Microbiology, Chinese Academy of Sciences
EPI657058	HA	China	2014-Jan-16	A/duck/Hunan/01.16 YYFQH303-P/2014(H5N6)		Institute of Microbiology, Chinese Academy of Sciences
EPI657042	HA	China	2014-Jan-16	A/duck/Hunan/01.16 YYFQH300-P/2014(H5N6)		Institute of Microbiology, Chinese Academy of Sciences
EPI657034	HA	China	2014-Jan-16	A/duck/Hunan/01.16 YYFQH299-P/2014(H5N6)		Institute of Microbiology, Chinese Academy of Sciences
EPI657026	HA	China	2014-Feb-26	A/duck/Hunan/02.26 YYGKY298-P/2014(H5N6)		Institute of Microbiology, Chinese Academy of Sciences
EPI657018	HA	China	2014-Feb-26	A/duck/Hunan/02.26 YYFQH297-P/2014(H5N6)		Institute of Microbiology, Chinese Academy of Sciences
EPI657010	HA	China	2014-Feb-26	A/duck/Hunan/02.26 YYGQH295-P/2014(H5N6)		Institute of Microbiology, Chinese Academy of Sciences
EPI657002	HA	China	2014-Feb-26	A/duck/Hunan/02.26 YYFQH294-P/2014(H5N6)		Institute of Microbiology, Chinese Academy of Sciences
EPI656986	HA	China	2014-Feb-26	A/duck/Hunan/02.26 YYFQHY291-P/2014(H5N6)		Institute of Microbiology, Chinese Academy of Sciences
EPI656978	HA	China	2014-Feb-26	A/duck/Hunan/02.26 YYFQH290-P/2014(H5N6)		Institute of Microbiology, Chinese Academy of Sciences
EPI656962	HA	China	2014-Feb-26	A/duck/Hunan/02.26 YYGK286-P/2014(H5N6)		Institute of Microbiology, Chinese Academy of Sciences
EPI656954	HA	China	2014-Feb-26	A/duck/Hunan/02.26 YYGK283-P/2014(H5N6)		Institute of Microbiology, Chinese Academy of Sciences
EPI656946	HA	China	2014-Feb-16	A/duck/Hunan/02.16 YYGK281-P/2014(H5N6)		Institute of Microbiology, Chinese Academy of Sciences
EPI656938	HA	China	2014-Feb-26	A/duck/Hunan/02.26 YYGK276-P/2014(H5N6)		Institute of Microbiology, Chinese Academy of Sciences
EPI656930	HA	China	2014-Feb-26	A/duck/Hunan/02.26 YYGK275/2014(H5N6)		Institute of Microbiology, Chinese Academy of Sciences
EPI656922	HA	China	2014-Feb-26	A/duck/Hunan/02.26 YYGK271-P/2014(H5N6)		Institute of Microbiology, Chinese Academy of Sciences
EPI656914	HA	China	2014-Feb-26	A/duck/Hunan/02.26 YYGK267-P/2014(H5N6)		Institute of Microbiology, Chinese Academy of Sciences
EPI656882	HA	China	2014-Feb-26	A/duck/Hunan/02.26 YYGK266-P/2014(H5N6)		Institute of Microbiology, Chinese Academy of Sciences
EPI656874	HA	China	2014-Feb-26	A/duck/Hunan/02.26 YYGK265-P/2014(H5N6)		Institute of Microbiology, Chinese Academy of Sciences
EPI656866	HA	China	2014-Feb-26	A/duck/Hunan/02.26 YYGK263-P/2014(H5N6)		Institute of Microbiology, Chinese Academy of Sciences
EPI656858	HA	China	2014-Feb-26	A/duck/Hunan/02.26 YYGK0255-P/2014(H5N6)		Institute of Microbiology, Chinese Academy of Sciences
EPI656850	HA	China	2014-Feb-26	A/duck/Hunan/02.26 YYGK254-P/2014(H5N6)		Institute of Microbiology, Chinese Academy of Sciences
EPI656842	HA	China	2014-Feb-26	A/duck/Hunan/02.26 YYGK251-P/2014(H5N6)		Institute of Microbiology, Chinese Academy of Sciences
EPI656834	HA	China	2014-Feb-26	A/duck/Hunan/02.26 YYGK250-P/2014(H5N6)		Institute of Microbiology, Chinese Academy of Sciences
EPI656818	HA	China	2014-Feb-26	A/duck/Hunan/02.26 YYGK249-P/2014(H5N6)		Institute of Microbiology, Chinese Academy of Sciences
EPI656786	HA	China	2014-Jan-16	A/duck/Hunan/01.16 YYGK218-P/2014(H5N6)		Institute of Microbiology, Chinese Academy of Sciences
EPI656778	HA	China	2014-Jan-16	A/duck/Hunan/01.16 YYGK0204-P/2014(H5N6)		Institute of Microbiology, Chinese Academy of Sciences
EPI656722	HA	China	2013-Dec-07	A/duck/Hunan/12.07 YGK098-P/2013(H5N6)		Institute of Microbiology, Chinese Academy of Sciences
EPI656690	HA	China	2013-Dec-07	A/duck/Hunan/12.07 YYGK68-P/2013(H5N6)		Institute of Microbiology, Chinese Academy of Sciences
EPI656682	HA	China	2013-Dec-07	A/duck/Hunan/12.07 YYGK0043-P/2013(H5N6)		Institute of Microbiology, Chinese Academy of Sciences
EPI656658	HA	China	2013-Dec-07	A/duck/Hunan/12.07 YYGK113-P/2013(H5N6)		Institute of Microbiology, Chinese Academy of Sciences
EPI656650	HA	China	2013-Dec-07	A/duck/Hunan/12.07 YYGK112-P/2013(H5N6)		Institute of Microbiology, Chinese Academy of Sciences
EPI656642	HA	China	2013-Dec-07	A/duck/Hunan/12.07 YYGK111-P/2013(H5N6)		Institute of Microbiology, Chinese Academy of Sciences
EPI656634	HA	China	2013-Dec-07	A/duck/Hunan/12.07 YYGK110-P/2013(H5N6)		Institute of Microbiology, Chinese Academy of Sciences
EPI645967	HA	China	2013-Jul-22	A/duck/Jiangsu/WX156/2013	Beijing Institute of Microbiology and Epidemiology	Beijing Institute of Microbiology and Epidemiology
EPI599339	HA	China	2013-Dec-18	A/duck/Dongguan/3069/2013		Other Database Import	Ma,C.; Lam,T.T.Y.; Chai,Y.; Wang,J.; Fan,X.; Hong,W.; Zhang,Y.; Li,L.; Liu,Y.; Smith,D.K.; Webby,R.J.; Peiris,J.S.M.; Zhu,H.; Guan,Y.
EPI599327	HA	China	2013-Dec-18	A/duck/Dongguan/2685/2013		Other Database Import	Ma,C.; Lam,T.T.Y.; Chai,Y.; Wang,J.; Fan,X.; Hong,W.; Zhang,Y.; Li,L.; Liu,Y.; Smith,D.K.; Webby,R.J.; Peiris,J.S.M.; Zhu,H.; Guan,Y.
EPI590893	HA	China	2014-Apr-27	A/duck/Sichuan/NCXJ16/2014		Other Database Import	Bi,Y.; Chen,Q.; Chen,J.
EPI590894	HA	China	2014-Apr-27	A/duck/Sichuan/NCXJ24/2014		Other Database Import	Bi,Y.; Chen,Q.; Chen,J.
EPI590892	HA	China	2014-Apr-27	A/duck/Sichuan/NCXJ15/2014		Other Database Import	Bi,Y.; Chen,Q.; Chen,J.
EPI590891	HA	China	2014-Apr-27	A/duck/Sichuan/NCJPL7/2014		Other Database Import	Bi,Y.; Chen,Q.; Chen,J.
EPI590813	HA	China	2014-Jun-29	A/duck/Jiangxi/NCDZT1126/2014		Other Database Import	Mei,K.; Chen,Q.
EPI593896	HA	China	2014-Dec-24	A/duck/Guangzhou/41227/2014		Other Database Import	Li,K.; Liu,H.; Di,B.; Li,T.
EPI569711	HA	China	2013-Dec-14	A/duck/Zhejiang/6D2/2013		Other Database Import	Wu,H.; Lu,R.; Peng,X.; Xu,L.; Cheng,L.; Lu,X.; Jin,C.; Xie,T.; Yao,H.; Wu,N.
EPI602181	HA	China	2014-Mar-30	A/duck/Jiangxi/13484/2014		Other Database Import	Ma,C.; Lam,T.T.Y.; Chai,Y.; Wang,J.; Fan,X.; Hong,W.; Zhang,Y.; Li,L.; Liu,Y.; Smith,D.K.; Webby,R.J.; Peiris,J.S.M.; Zhu,H.; Guan,Y.
EPI602167	HA	China	2014-Mar-30	A/duck/Jiangxi/13469/2014		Other Database Import	Ma,C.; Lam,T.T.Y.; Chai,Y.; Wang,J.; Fan,X.; Hong,W.; Zhang,Y.; Li,L.; Liu,Y.; Smith,D.K.; Webby,R.J.; Peiris,J.S.M.; Zhu,H.; Guan,Y.
EPI531456	HA	China	2014-Mar-01	A/duck/Guangdong/GD01/2014		Other Database Import	Shen,H.; Xie,Q.
EPI530054	HA	China	2014-Jan-10	A/duck/Jiangxi/95/2014		Beijing Genomics Institute (BGI)	Bing,Xu;Tao,Zhang;Xiaowen,Li
EPI1159963	HA	China	2015-Nov-16	A/Shoveller/Ningxia/488-53/2015		Other Database Import	Lu,S.; Zhao,Z.; Zhang,J.; Wang,W.; He,X.; Yu,M.; Zhang,C.; Li,X.; Guo,Z.; Yang,X.; Liu,L.; Zhi,M.; Fu,T.; Lv,X.; Ma,W.; Liao,M.; Chai,H.; Qian,J.; Ma,J.; Jin,H.; Hua,Y.
EPI1159893	HA	China	2015-Nov-11	A/Shoveller/Ningxia/483-28/2015		Other Database Import	Lu,S.; Zhao,Z.; Zhang,J.; Wang,W.; He,X.; Yu,M.; Zhang,C.; Li,X.; Guo,Z.; Yang,X.; Liu,L.; Zhi,M.; Fu,T.; Lv,X.; Ma,W.; Liao,M.; Chai,H.; Qian,J.; Ma,J.; Jin,H.; Hua,Y.
EPI1159873	HA	China	2015-Nov-11	A/Shoveller/Ningxia/481-21/2015		Other Database Import	Lu,S.; Zhao,Z.; Zhang,J.; Wang,W.; He,X.; Yu,M.; Zhang,C.; Li,X.; Guo,Z.; Yang,X.; Liu,L.; Zhi,M.; Fu,T.; Lv,X.; Ma,W.; Liao,M.; Chai,H.; Qian,J.; Ma,J.; Jin,H.; Hua,Y.
EPI1159849	HA	China	2015-Nov-11	A/Shoveller/Ningxia/475-11/2015		Other Database Import	Lu,S.; Zhao,Z.; Zhang,J.; Wang,W.; He,X.; Yu,M.; Zhang,C.; Li,X.; Guo,Z.; Yang,X.; Liu,L.; Zhi,M.; Fu,T.; Lv,X.; Ma,W.; Liao,M.; Chai,H.; Qian,J.; Ma,J.; Jin,H.; Hua,Y.
EPI1074706	HA	China	2016-Nov-03	A/shoveller duck/Shanghai/JDS90/2016		Other Database Import	He,G.; Zhou,L.; Zhu,C.; Shi,H.; Li,X.; Wu,D.; Liu,J.; Lv,J.; Hu,C.; Li,Z.; Wang,Z.; Wang,T.
EPI1159865	HA	China	2015-Nov-11	A/Commom Teal/Ningxia/478-15/2015		Other Database Import	Lu,S.; Zhao,Z.; Zhang,J.; Wang,W.; He,X.; Yu,M.; Zhang,C.; Li,X.; Guo,Z.; Yang,X.; Liu,L.; Zhi,M.; Fu,T.; Lv,X.; Ma,W.; Liao,M.; Chai,H.; Qian,J.; Ma,J.; Jin,H.; Hua,Y.
EPI1159841	HA	China	2015-Nov-11	A/Commom Teal/Ningxia/474-9/2015		Other Database Import	Lu,S.; Zhao,Z.; Zhang,J.; Wang,W.; He,X.; Yu,M.; Zhang,C.; Li,X.; Guo,Z.; Yang,X.; Liu,L.; Zhi,M.; Fu,T.; Lv,X.; Ma,W.; Liao,M.; Chai,H.; Qian,J.; Ma,J.; Jin,H.; Hua,Y.
EPI1074703	HA	China	2016-Nov-03	A/common teal/Shanghai/JDS81/2016		Other Database Import	He,G.; Zhou,L.; Zhu,C.; Shi,H.; Li,X.; Wu,D.; Liu,J.; Lv,J.; Hu,C.; Li,Z.; Wang,Z.; Wang,T.
EPI1074702	HA	China	2016-Nov-03	A/common teal/Shanghai/JDS76/2016		Other Database Import	He,G.; Zhou,L.; Zhu,C.; Shi,H.; Li,X.; Wu,D.; Liu,J.; Lv,J.; Hu,C.; Li,Z.; Wang,Z.; Wang,T.
EPI1074701	HA	China	2016-Nov-03	A/common teal/Shanghai/JDS66/2016		Other Database Import	He,G.; Zhou,L.; Zhu,C.; Shi,H.; Li,X.; Wu,D.; Liu,J.; Lv,J.; Hu,C.; Li,Z.; Wang,Z.; Wang,T.
EPI1074700	HA	China	2016-Nov-03	A/common teal/Shanghai/JDS36/2016		Other Database Import	He,G.; Zhou,L.; Zhu,C.; Shi,H.; Li,X.; Wu,D.; Liu,J.; Lv,J.; Hu,C.; Li,Z.; Wang,Z.; Wang,T.
EPI1159857	HA	China	2015-Nov-11	A/Wigeon/Ningxia/476-12/2015		Other Database Import	Lu,S.; Zhao,Z.; Zhang,J.; Wang,W.; He,X.; Yu,M.; Zhang,C.; Li,X.; Guo,Z.; Yang,X.; Liu,L.; Zhi,M.; Fu,T.; Lv,X.; Ma,W.; Liao,M.; Chai,H.; Qian,J.; Ma,J.; Jin,H.; Hua,Y.
EPI1159957	HA	China	2015-Nov-11	A/Gadwall/Ningxia/487-38/2015		Other Database Import	Lu,S.; Zhao,Z.; Zhang,J.; Wang,W.; He,X.; Yu,M.; Zhang,C.; Li,X.; Guo,Z.; Yang,X.; Liu,L.; Zhi,M.; Fu,T.; Lv,X.; Ma,W.; Liao,M.; Chai,H.; Qian,J.; Ma,J.; Jin,H.; Hua,Y.
EPI1159939	HA	China	2015-Nov-11	A/Gadwall/Ningxia/485-31/2015		Other Database Import	Lu,S.; Zhao,Z.; Zhang,J.; Wang,W.; He,X.; Yu,M.; Zhang,C.; Li,X.; Guo,Z.; Yang,X.; Liu,L.; Zhi,M.; Fu,T.; Lv,X.; Ma,W.; Liao,M.; Chai,H.; Qian,J.; Ma,J.; Jin,H.; Hua,Y.
EPI1159899	HA	China	2015-Nov-11	A/Gadwall/Ningxia/472-7/2015		Other Database Import	Lu,S.; Zhao,Z.; Zhang,J.; Wang,W.; He,X.; Yu,M.; Zhang,C.; Li,X.; Guo,Z.; Yang,X.; Liu,L.; Zhi,M.; Fu,T.; Lv,X.; Ma,W.; Liao,M.; Chai,H.; Qian,J.; Ma,J.; Jin,H.; Hua,Y.
EPI1074704	HA	China	2016-Nov-03	A/Eurasian wigeon/Shanghai/JDS101/2016		Other Database Import	He,G.; Zhou,L.; Zhu,C.; Shi,H.; Li,X.; Wu,D.; Liu,J.; Lv,J.; Hu,C.; Li,Z.; Wang,Z.; Wang,T.
EPI1169774	HA	China	2015-Nov-11	A/White-eyed Pochard/Ningxia/480-17/2015		Other Database Import	Lu,S.; Zhao,Z.; Zhang,J.; Wang,W.; He,X.; Yu,M.; Zhang,C.; Li,X.; Guo,Z.; Yang,X.; Liu,L.; Zhi,M.; Fu,T.; Lv,X.; Ma,W.; Liao,M.; Chai,H.; Qian,J.; Ma,J.; Jin,H.; Hua,Y.
EPI1169767	HA	China	2015-Nov-11	A/White-eyed Pochard/Ningxia/479-16/2015		Other Database Import	Lu,S.; Zhao,Z.; Zhang,J.; Wang,W.; He,X.; Yu,M.; Zhang,C.; Li,X.; Guo,Z.; Yang,X.; Liu,L.; Zhi,M.; Fu,T.; Lv,X.; Ma,W.; Liao,M.; Chai,H.; Qian,J.; Ma,J.; Jin,H.; Hua,Y.
EPI1169758	HA	China	2015-Nov-11	A/White-eyed Pochard/Ningxia/477-14/2015		Other Database Import	Lu,S.; Zhao,Z.; Zhang,J.; Wang,W.; He,X.; Yu,M.; Zhang,C.; Li,X.; Guo,Z.; Yang,X.; Liu,L.; Zhi,M.; Fu,T.; Lv,X.; Ma,W.; Liao,M.; Chai,H.; Qian,J.; Ma,J.; Jin,H.; Hua,Y.
EPI1169750	HA	China	2015-Nov-11	A/White-eyed Pochard/Ningxia/473-8/2015		Other Database Import	Lu,S.; Zhao,Z.; Zhang,J.; Wang,W.; He,X.; Yu,M.; Zhang,C.; Li,X.; Guo,Z.; Yang,X.; Liu,L.; Zhi,M.; Fu,T.; Lv,X.; Ma,W.; Liao,M.; Chai,H.; Qian,J.; Ma,J.; Jin,H.; Hua,Y.
EPI1060720	HA	China	2015-Jul-03	A/Duck/Zhanjiang/15577/2015	South China Agricultural University	South China Agricultural University
EPI1159950	HA	China	2015-Nov-11	A/Ruddy Shelduck/Ningxia/486-33/2015		Other Database Import	Lu,S.; Zhao,Z.; Zhang,J.; Wang,W.; He,X.; Yu,M.; Zhang,C.; Li,X.; Guo,Z.; Yang,X.; Liu,L.; Zhi,M.; Fu,T.; Lv,X.; Ma,W.; Liao,M.; Chai,H.; Qian,J.; Ma,J.; Jin,H.; Hua,Y.
EPI839139	HA	China	2014-Aug-02	A/Copsychus saularis/Guangdong/SW8/2014		Other Database Import	Kang,Y.; Feng,M.; Ren,T.
EPI1074705	HA	China	2016-Nov-17	A/mandarin duck/Shanghai/PD4/2016		Other Database Import	He,G.; Zhou,L.; Zhu,C.; Shi,H.; Li,X.; Wu,D.; Liu,J.; Lv,J.; Hu,C.; Li,Z.; Wang,Z.; Wang,T.
EPI1082961	HA	China	2016-Sep-01	A/poultry/China/XY918.4/2016		Other Database Import	Zhao,Z.
EPI1258049	HA	China	2017-Dec-20	A/Chicken/Xuzhou/470/2017		Jiangsu Provincial Center for Disease Control & Prevention
EPI839147	HA	China	2014-Sep-08	A/Gallinula chloropus/Guangdong/GZ174/2014		Other Database Import	Kang,Y.; Feng,M.; Ren,T.
EPI661631	HA	China	2014-Mar-16	A/goose/Shandong/03.16 JNRe-5/2014(H5N6)		Institute of Microbiology, Chinese Academy of Sciences
EPI660503	HA	China	2015-Apr-23	A/goose/Guangdong/04.23 DGQTXC216-P/2015(H5N6)		Institute of Microbiology, Chinese Academy of Sciences
EPI660303	HA	China	2015-Apr-22	A/goose/Guangdong/04.22 DGCP120-P/2015(H5N6)		Institute of Microbiology, Chinese Academy of Sciences
EPI660007	HA	China	2015-Apr-22	A/goose/Guangdong/04.22 DGCP117-O/2015(H5N6)		Institute of Microbiology, Chinese Academy of Sciences
EPI659591	HA	China	2014-Dec-05	A/goose/Shandong/12.05 YG-GS/2014(H5N6)		Institute of Microbiology, Chinese Academy of Sciences
EPI687539	HA	China	2015-Jan-03	A/Goose/ Guangdong /SSLBY/2015（H5N6）	South China Agricultural University	South China Agricultural University	Wenbao,Qi;Qian,Li;Lihong,Huang;Bo,Li;Weixin,Jia;Chenggang,Xu;Ming,Liao
EPI681293	HA	China	2014-Nov-20	A/goose/Zhejiang/1120132/2014		Other Database Import	Wu,H.; Peng,X.; Cheng,L.; Lu,X.; Jin,C.; Xie,T.; Yao,H.; Wu,N.
EPI681289	HA	China	2014-Sep-25	A/goose/Zhejiang/925105/2014		Other Database Import	Wu,H.; Peng,X.; Cheng,L.; Lu,X.; Jin,C.; Xie,T.; Yao,H.; Wu,N.
EPI681286	HA	China	2014-Jul-27	A/goose/Zhejiang/727092/2014		Other Database Import	Wu,H.; Peng,X.; Cheng,L.; Lu,X.; Jin,C.; Xie,T.; Yao,H.; Wu,N.
EPI599655	HA	China	2014-Mar-13	A/goose/Shantou/1791/2014		Other Database Import	Ma,C.; Lam,T.T.Y.; Chai,Y.; Wang,J.; Fan,X.; Hong,W.; Zhang,Y.; Li,L.; Liu,Y.; Smith,D.K.; Webby,R.J.; Peiris,J.S.M.; Zhu,H.; Guan,Y.
EPI585731	HA	China	2014-Jun-01	A/swan goose/Jilin/JL01/2014		Other Database Import	Yu,Z.; Wang,T.; Gao,X.; Gao,Y.; Xia,X.
EPI1060739	HA	China	2016-Aug-29	A/Goose/Qingyuan/16875/2016	South China Agricultural University	South China Agricultural University
EPI1093302	HA	China	2017-Jun-28	A/Ostrich/Guangxi/GX-1/2017 (H5N6)	South China Agricultural University	South China Agricultural University	Jiahao, Zhang; Guangjie, Lao; Zhengji, Wei; Guanming, Su; Bo, Li; Wenbao, Qi; Ming, Liao
EPI760089	HA	China	2015-Jan-13	A/feline/Guangdong/1/2015		Other Database Import	Shoujun,L.; Guihong,Z.; Shuo,S.; Pei,Z.; Lifang,W.; Xinliang,F.
EPI1008836	HA	China	2015-Mar-26	A/swine/Guangdong/G3/2015		South China Agricultural University
EPI676399	HA	China	2014-Oct-22	A/environment/GZ/77/2014	Center of Influenza Research, School of Public Health, Li Ka Shing Faculty of Medicine, the University of Hong Kong	University of Hong Kong	Zhou, Jie; Zeng, Xianqiao, Wu, Jia; Yen, Hui-Ling
EPI668879	HA	China	2015-Feb-10	A/environment/Yunnan/02.10 DQXY053-1E/2015(H5N6)		Institute of Microbiology, Chinese Academy of Sciences
EPI668799	HA	China	2015-Jul-11	A/environment/Yunnan/07.11 DQENM015/2015(H5N6)		Institute of Microbiology, Chinese Academy of Sciences
EPI664573	HA	China	2015-Mar-17	A/environment/Yunnan/03.17 DQJT0015-Z/2015(Mixed)		Institute of Microbiology, Chinese Academy of Sciences
EPI664565	HA	China	2015-Mar-15	A/environment/Yunnan/03.15 DQWGH008-Z/2015(Mixed)		Institute of Microbiology, Chinese Academy of Sciences
EPI661791	HA	China	2015-Feb-11	A/environment/Guangdong/02.11 DGCP029/2015(Mixed)		Institute of Microbiology, Chinese Academy of Sciences
EPI661423	HA	China	2015-Apr-16	A/environment/Guangdong/04.16 LGWL008/2015(Mixed)		Institute of Microbiology, Chinese Academy of Sciences
EPI661079	HA	China	2015-Jan-14	A/environment/Jiangxi/01.14 NCJD027/2015(H5N6)		Institute of Microbiology, Chinese Academy of Sciences
EPI659239	HA	China	2015-Mar-17	A/environment/Yunnan/03.17 DQJT0051-P/2015(H5N6)		Institute of Microbiology, Chinese Academy of Sciences
EPI658487	HA	China	2015-May-07	A/environment/Jiangxi/05.07 NCJD0093C/2015(H5N6)		Institute of Microbiology, Chinese Academy of Sciences
EPI658063	HA	China	2015-May-07	A/environment/Jiangxi/05.07 NCJD0017D/2015(H5N6)		Institute of Microbiology, Chinese Academy of Sciences
EPI657698	HA	China	2015-Mar-15	A/environment/Yunnan/03.15 DQWGH004/2015(H5N6)		Institute of Microbiology, Chinese Academy of Sciences
EPI657650	HA	China	2015-Mar-15	A/environment/Yunnan/03.15 DQWGH011-2/2015(H5N6)		Institute of Microbiology, Chinese Academy of Sciences
EPI657642	HA	China	2015-Mar-15	A/environment/Yunnan/03.15 DQWGH010/2015(H5N6)		Institute of Microbiology, Chinese Academy of Sciences
EPI657634	HA	China	2015-Mar-15	A/environment/Yunnan/03.15 DQWGH012/2015(H5N6)		Institute of Microbiology, Chinese Academy of Sciences
EPI657626	HA	China	2015-Feb-10	A/environment/Jiangxi/02.10 NCDZT16/2015(H5N6)		Institute of Microbiology, Chinese Academy of Sciences
EPI656906	HA	China	2015-Feb-10	A/environment/Jiangxi/02.10 NCDZT009/2015(H5N6)		Institute of Microbiology, Chinese Academy of Sciences
EPI687531	HA	China	2014-Mar-20	A/Enviroment/Guangdong/SS127/2013(H5N6)	South China Agricultural University	South China Agricultural University	Wenbao,Qi;Qian,Li;Lihong,Huang;Bo,Li;Weixin,Jia;Chenggang,Xu;Ming,Liao
EPI889114	HA	China	2014-Jun-19	A/environment/Jilin/CC02/2014		Other Database Import	Yin,R.; Xie,G.; Bi,Y.; Ding,Z.
EPI691533	HA	China	2015-Feb-16	A/environment/Yunnan/YN19/2015		Other Database Import	Feng,Y.; Guan,W.; Yuan,B.; Wang,Y.; Li,Z.; Song,Y.; Li,S.; Yang,Z.; Zhong,N.; Xia,X.; Zhang,Y.; Bing,Y.
EPI749873	HA	China	2014-Oct-20	A/Environment/Chongqing/99166/2014		WHO Chinese National Influenza Center	Wang,Dayan;Li,Xiaodan;Zou,Shumei;Zhang,Ye;Bo,Hong;Li,Xiyan;Chen,Wenbing;Yang,Lei;Shu,Yuelong
EPI749809	HA	China	2014-Nov-19	A/Environment/Chongqing/99178/2014		WHO Chinese National Influenza Center	Wang,Dayan;Li,Xiaodan;Zou,Shumei;Zhang,Ye;Bo,Hong;Li,Xiyan;Chen,Wenbing;Yang,Lei;Shu,Yuelong
EPI749769	HA	China	2015-Jan-20	A/Environment/Guangdong/21131/2015		WHO Chinese National Influenza Center	Wang,Dayan;Li,Xiaodan;Zou,Shumei;Zhang,Ye;Bo,Hong;Li,Xiyan;Chen,Wenbing;Yang,Lei;Shu,Yuelong
EPI749609	HA	China	2015-Jan-20	A/Environment/Chongqing/45114/2015		WHO Chinese National Influenza Center	Wang,Dayan;Li,Xiaodan;Zou,Shumei;Zhang,Ye;Bo,Hong;Li,Xiyan;Chen,Wenbing;Yang,Lei;Shu,Yuelong
EPI749601	HA	China	2015-Feb-12	A/Environment/Chongqing/45155/2015		WHO Chinese National Influenza Center	Wang,Dayan;Li,Xiaodan;Zou,Shumei;Zhang,Ye;Bo,Hong;Li,Xiyan;Chen,Wenbing;Yang,Lei;Shu,Yuelong
EPI749593	HA	China	2015-Mar-11	A/Environment/Chongqing/45185/2015		WHO Chinese National Influenza Center	Wang,Dayan;Li,Xiaodan;Zou,Shumei;Zhang,Ye;Bo,Hong;Li,Xiyan;Chen,Wenbing;Yang,Lei;Shu,Yuelong
EPI749577	HA	China	2015-Mar-18	A/Environment/Chongqing/45208/2015		WHO Chinese National Influenza Center	Wang,Dayan;Li,Xiaodan;Zou,Shumei;Zhang,Ye;Bo,Hong;Li,Xiyan;Chen,Wenbing;Yang,Lei;Shu,Yuelong
EPI749553	HA	China	2015-Sep-15	A/Environment/Chongqing/45373/2015		WHO Chinese National Influenza Center	Wang,Dayan;Li,Xiaodan;Zou,Shumei;Zhang,Ye;Bo,Hong;Li,Xiyan;Chen,Wenbing;Yang,Lei;Shu,Yuelong
EPI684549	HA	China	2015-Dec-21	A/Environment/Shenzhen/1/2015		WHO Chinese National Influenza Center	Fang, Shisong;Yang, Lei
EPI680574	HA	China	2014-May-20	A/Environment/Chongqing/72076/2014		WHO Chinese National Influenza Center	Lei, Yang; Xiaodan, Li; Ye, Zhang; Shumei, Zou; Wenbing, Chen; Dayan, Wang; Yuelong, Shu
EPI1333910	HA	China	2016-Feb-25	A/Environment/Fujian/28686/2016		Fujian Center for Disease Control and Prevention
EPI693817	HA	China	2016-Jan-15	A/Shenzhen/TH003/2016(H5N6)	CAS Key Laboratory of Pathogenic Microbiology and Immunology, Institute of Microbiology, Chinese Academy of Sciences	Institute of Microbiology, Chinese Academy of Sciences
EPI685597	HA	China	2015-Dec-29	A/Shenzhen/TH001/2015 (H5N6)	CAS Key Laboratory of Pathogenic Microbiology and Immunology, Institute of Microbiology, Chinese Academy of Sciences	Institute of Microbiology, Chinese Academy of Sciences
EPI668895	HA	China	2015-Jul-10	A/Yunnan/DQ002/2015(H5N6)		Institute of Microbiology, Chinese Academy of Sciences
EPI691370	HA	China	2015-Dec-28	A/ Guangdong /SZ872/2015（H5N6）	Guangdong Provincial Center for Disease Control and Prevention	Guangdong Provincial Center for Disease Control and Prevention	Changwen,Ke; Runyu,Yuan;Jie,Wu;Zheng,Wang
EPI587629	HA	China	2015-Feb-05	A/Yunnan/14564/2015	WHO Chinese National Influenza Center	WHO Chinese National Influenza Center	Wang, Dayan;Guo, Junfeng;Li, Xiyan;Zou, Shumei;Zhang, Ye;Zhao, Xiang;Li, Xiaodan;Chen, Wenbin;Yang, Lei;Shu, Yuelong
EPI1352813	HA	China	2018-Sep-29	A/Guangdong/18SF020/2018	Guangdong Provincial Center for Disease Control and Prevention	WHO Chinese National Influenza Center	Wang,Dayan;Zhou,Shumei;Li,Xiyan;Liu,Jia;Zhang,Ye;Bo,Hong;Shu,Yuelong
EPI1098355	HA	China	2016-Apr-28	A/Anhui/33162/2016	Anhui Provincial Center for Disease Control and Prevention	WHO Chinese National Influenza Center	Zhang,Ye; Li,Xiyan; He,Jun; Wang,Dayan
EPI959074	HA	China	2015-Dec-19	A/muscovy/duck/Hunan/HN360/2015		Wuhan Institute of Virology
EPI958978	HA	China	2015-Dec-19	A/muscovy/duck/Hunan/HN347/2015		Wuhan Institute of Virology
EPI958970	HA	China	2015-Dec-19	A/muscovy/duck/Hunan/HN346/2015		Wuhan Institute of Virology
EPI958930	HA	China	2014-Nov-11	A/muscovy/duck/Hunan/88/2014		Wuhan Institute of Virology
EPI958882	HA	China	2014-Nov-13	A/muscovy/duck/Hunan/183/2014		Wuhan Institute of Virology
EPI958850	HA	China	2014-Nov-12	A/muscovy/duck/Hunan/125/2014		Wuhan Institute of Virology
EPI958842	HA	China	2014-Nov-11	A/muscovy/duck/Hunan/104/2014		Wuhan Institute of Virology
EPI958816	HA	China	2014-Nov-11	A/muscovy/duck/Hunan/102/2014		Wuhan Institute of Virology
EPI958808	HA	China	2014-Nov-11	A/muscovy/duck/Hunan/101/2014		Wuhan Institute of Virology
EPI958776	HA	China	2015-Sep-13	A/goose/Hunan/HN57/2015		Wuhan Institute of Virology
EPI958640	HA	China	2014-Nov-13	A/goose/Hunan/155/2014		Wuhan Institute of Virology
EPI958591	HA	China	2014-Nov-13	A/goose/Hunan/107/2014		Wuhan Institute of Virology
EPI958519	HA	China	2015-Apr-06	A/duck/Hunan/HN72/2015		Wuhan Institute of Virology
EPI958202	HA	China	2015-Apr-06	A/duck/Hunan/HN71/2015		Wuhan Institute of Virology
EPI958194	HA	China	2015-Apr-06	A/duck/Hunan/HN67/2015		Wuhan Institute of Virology
EPI958088	HA	China	2015-Dec-18	A/duck/Hunan/HN339/2015		Wuhan Institute of Virology
EPI957983	HA	China	2015-Sep-13	A/duck/Hunan/HN241/2015		Wuhan Institute of Virology
EPI957967	HA	China	2015-Sep-13	A/duck/Hunan/HN239/2015		Wuhan Institute of Virology
EPI957959	HA	China	2015-Sep-13	A/duck/Hunan/HN238/2015		Wuhan Institute of Virology
EPI957872	HA	China	2015-Sep-13	A/duck/Hunan/HN221/2015		Wuhan Institute of Virology
EPI957834	HA	China	2015-Sep-13	A/duck/Hunan/HN215/2015		Wuhan Institute of Virology
EPI957569	HA	China	2015-Sep-13	A/duck/Hunan/HN212/2015		Wuhan Institute of Virology
EPI957518	HA	China	2015-Sep-12	A/duck/Hunan/HN206/2015		Wuhan Institute of Virology
EPI957510	HA	China	2015-Sep-12	A/duck/Hunan/HN205/2015		Wuhan Institute of Virology
EPI957459	HA	China	2015-Sep-12	A/duck/Hunan/HN192/2015		Wuhan Institute of Virology
EPI957374	HA	China	2015-Sep-11	A/duck/Hunan/HN177/2015		Wuhan Institute of Virology
EPI957366	HA	China	2015-Sep-11	A/duck/Hunan/HN176/2015		Wuhan Institute of Virology
EPI956656	HA	China	2015-Sep-11	A/chicken/Hunan/HN75/2015		Wuhan Institute of Virology
EPI956362	HA	China	2015-Dec-17	A/chicken/Hunan/HN304/2015		Wuhan Institute of Virology
EPI956314	HA	China	2015-Dec-17	A/chicken/Hunan/HN264/2015		Wuhan Institute of Virology
EPI956306	HA	China	2015-Sep-13	A/chicken/Hunan/HN255/2015		Wuhan Institute of Virology
EPI956290	HA	China	2015-Sep-13	A/chicken/Hunan/HN254/2015		Wuhan Institute of Virology
EPI956270	HA	China	2015-Sep-13	A/chicken/Hunan/HN252/2015		Wuhan Institute of Virology
EPI658151	HA	China	2015-Apr-01	A/Pigeon/Jiangxi/04.01 NCDZT0352-O/2015(H5N6)		Institute of Microbiology, Chinese Academy of Sciences
EPI658127	HA	China	2015-Apr-01	A/Pigeon/Jiangxi/04.01 NCDZT0348-O/2015(H5N6)		Institute of Microbiology, Chinese Academy of Sciences
EPI768621	HA	China	2014-Aug-20	A/chicken/Wuxi/SC7393/2015	Beijing Institute of Microbiology and Epidemiology	Beijing Institute of Microbiology and Epidemiology	Maijuan,Ma;Shanhui,Chen;Guangyuan,Ma
EPI645982	HA	China	2014-Aug-20	A/chicken/Jiangsu/WXS7393/2014	Beijing Institute of Microbiology and Epidemiology	Beijing Institute of Microbiology and Epidemiology
EPI1055368	HA	China	2016-Mar-14	A/chicken/Wuxi/7765/2016	Beijing Institute of Microbiology and Epidemiology	Beijing Institute of Microbiology and Epidemiology	Maijuan,Ma;Shanhui,Chen;Teng,Zhao
EPI668743	HA	China	2015-Feb-09	A/chicken/Yunnan/02.09 DQXY008L/2015(H5N6)		Institute of Microbiology, Chinese Academy of Sciences
EPI664501	HA	China	2015-Apr-01	A/chicken/Jiangxi/04.01 NCDZT0048-O/2015(Mixed)		Institute of Microbiology, Chinese Academy of Sciences
EPI659287	HA	China	2015-Mar-16	A/chicken/Yunnan/03.16 DQJT069-O/2015(H5N6)		Institute of Microbiology, Chinese Academy of Sciences
EPI659231	HA	China	2015-Mar-16	A/chicken/Yunnan/03.16 DQXYL0050-O/2015(H5N6)		Institute of Microbiology, Chinese Academy of Sciences
EPI658703	HA	China	2015-Mar-16	A/chicken/Yunnan/03.16 DQJT0066-O/2015(H5N6)		Institute of Microbiology, Chinese Academy of Sciences
EPI658231	HA	China	2015-May-06	A/chicken/Jiangxi/05.06 NCDZT0043B-P/2015(H5N6)		Institute of Microbiology, Chinese Academy of Sciences
EPI658183	HA	China	2015-May-06	A/chicken/Jiangxi/05.06 NCDZT0039B-P/2015(H5N6)		Institute of Microbiology, Chinese Academy of Sciences
EPI657906	HA	China	2015-Apr-01	A/chicken/Jiangxi/04.01 NCDZT0206-P/2015(H5N6)		Institute of Microbiology, Chinese Academy of Sciences
EPI657562	HA	China	2014-Dec-05	A/chicken/Jiangxi/12.05 NCDZT0021/2014(H5N6)		Institute of Microbiology, Chinese Academy of Sciences
EPI657522	HA	China	2015-Mar-16	A/chicken/Yunnan/03.16 DQJT0048-O/2015(H5N6)		Institute of Microbiology, Chinese Academy of Sciences
EPI1093294	HA	China	2016-Jun-21	A/Chicken/Yunnan/YN-12/2016 (H5N6)	South China Agricultural University	South China Agricultural University	Jiahao, Zhang; Guangjie, Lao; Ronghua, Zhang; Hexing, Wang; Guanming, Su; Bo, Li; Wenbao, Qi; Ming, Liao
EPI1093286	HA	China	2016-Mar-21	A/Chicken/Yunnan/YN-11/2016 (H5N6)	South China Agricultural University	South China Agricultural University
EPI1093262	HA	China	2016-Sep-22	A/Chicken/Yunnan/YN-8/2016 (H5N6)	South China Agricultural University	South China Agricultural University	Jiahao, Zhang; Guangjie, Lao; Ronghua, Zhang; Hexing, Wang; Guanming, Su; Bo, Li; Wenbao, Qi; Ming, Liao
EPI895122	HA	China	2015-Dec-12	A/chicken/Ganzhou/GZ27/2015		Other Database Import	Chen,L.J.; Tian,J.H.; Lin,X.D.; Liao,Y.; Shi,M.; Zhang,Y.Z.
EPI599299	HA	China	2013-Dec-11	A/chicken/Shenzhen/1395/2013		Other Database Import	Ma,C.; Lam,T.T.Y.; Chai,Y.; Wang,J.; Fan,X.; Hong,W.; Zhang,Y.; Li,L.; Liu,Y.; Smith,D.K.; Webby,R.J.; Peiris,J.S.M.; Zhu,H.; Guan,Y.
EPI602491	HA	China	2013-Dec-13	A/chicken/Shenzhen/2269/2013		Other Database Import	Ma,C.; Lam,T.T.Y.; Chai,Y.; Wang,J.; Fan,X.; Hong,W.; Zhang,Y.; Li,L.; Liu,Y.; Smith,D.K.; Webby,R.J.; Peiris,J.S.M.; Zhu,H.; Guan,Y.
EPI590890	HA	China	2014-Apr-27	A/chicken/Sichuan/NCJPL1/2014		Other Database Import	Bi,Y.; Chen,Q.; Chen,J.
EPI1055360	HA	China	2015-Dec-20	A/duck/Wuxi/7249/2015	Beijing Institute of Microbiology and Epidemiology	Beijing Institute of Microbiology and Epidemiology	Maijuan,Ma;
EPI760050	HA	China	2016-Jan-01	A/duck/Guangdong/01.01 SZSGXJK006-G/2016	Institute of Microbiology, Chinese Academy of Sciences	Institute of Microbiology, Chinese Academy of Sciences
EPI760034	HA	China	2016-Jan-01	A/duck/Guangdong/01.01 SZSGXJK005-G /2016	Institute of Microbiology, Chinese Academy of Sciences	Institute of Microbiology, Chinese Academy of Sciences
EPI760007	HA	China	2016-Jan-01	A/duck/Guangdong/01.01 SZSGXJK004-Y/2016	Institute of Microbiology, Chinese Academy of Sciences	Institute of Microbiology, Chinese Academy of Sciences
EPI671549	HA	China	2015-May-07	A/duck/Fujian/05.07 FZHMD7K-O/2015(Mixed)		Institute of Microbiology, Chinese Academy of Sciences
EPI671533	HA	China	2015-May-07	A/duck/Fujian/05.07 FZHMDK14-O/2015(H5N6)		Institute of Microbiology, Chinese Academy of Sciences
EPI664621	HA	China	2015-Apr-14	A/duck/Hunan/04.14 YYGK472-O/2015(Mixed)		Institute of Microbiology, Chinese Academy of Sciences
EPI664429	HA	China	2015-Apr-14	A/duck/Hunan/04.14 YYGK0439-Z-P/2015(Mixed)		Institute of Microbiology, Chinese Academy of Sciences
EPI664365	HA	China	2015-Apr-23	A/duck/Guangdong/04.23 DGQTSJ147-O/2015(Mixed)		Institute of Microbiology, Chinese Academy of Sciences
EPI664357	HA	China	2015-Apr-22	A/duck/Guangdong/04.22 DGCP071-P/2015(Mixed)		Institute of Microbiology, Chinese Academy of Sciences
EPI664293	HA	China	2015-Apr-22	A/duck/Guangdong/04.22 DGCP083-O/2015(Mixed)		Institute of Microbiology, Chinese Academy of Sciences
EPI664285	HA	China	2015-Apr-23	A/duck/Guangdong/04.23 DGQTXC233-P/2015(Mixed)		Institute of Microbiology, Chinese Academy of Sciences
EPI664269	HA	China	2015-Apr-23	A/duck/Guangdong/04.23 DGQTSJ124-O/2015(Mixed)		Institute of Microbiology, Chinese Academy of Sciences
EPI662023	HA	China	2015-Apr-16	A/duck/Guangdong/04.16 SZLGDBL002/2015(H5N6)		Institute of Microbiology, Chinese Academy of Sciences
EPI662015	HA	China	2015-Apr-16	A/duck/Guangdong/04.16 SZLGDBL013/2015(H5N6)		Institute of Microbiology, Chinese Academy of Sciences
EPI661719	HA	China	2015-Feb-11	A/duck/Guangdong/02.11 DGCP102-P/2015(Mixed)		Institute of Microbiology, Chinese Academy of Sciences
EPI661703	HA	China	2015-Apr-10	A/duck/Guangxi/04.10 JX046/2015(H5N6)		Institute of Microbiology, Chinese Academy of Sciences
EPI661583	HA	China	2015-Mar-26	A/duck/Guangdong/03.26 DGCPLB007-O/2015(H5N6)		Institute of Microbiology, Chinese Academy of Sciences
EPI661575	HA	China	2015-Mar-26	A/duck/Guangdong/03.26 DGCP062-P/2015(H5N6)		Institute of Microbiology, Chinese Academy of Sciences
EPI661479	HA	China	2015-Mar-27	A/duck/Guangdong/03.27 DGQTSJ129-O/2015(Mixed)		Institute of Microbiology, Chinese Academy of Sciences
EPI661367	HA	China	2015-Mar-27	A/duck/Guangdong/03.27 DGQTXC190-P/2015(Mixed)		Institute of Microbiology, Chinese Academy of Sciences
EPI661359	HA	China	2015-Apr-23	A/duck/Guangdong/04.23 DGQTXC187-P/2015(Mixed)		Institute of Microbiology, Chinese Academy of Sciences
EPI661343	HA	China	2015-Mar-27	A/duck/Guangdong/03.27 DGQTXC203-O/2015(Mixed)		Institute of Microbiology, Chinese Academy of Sciences
EPI661263	HA	China	2015-Apr-23	A/duck/Guangdong/04.23 DGQTXC206-O/2015(Mixed)		Institute of Microbiology, Chinese Academy of Sciences
EPI661175	HA	China	2015-Apr-23	A/duck/Guangdong/04.23 DGQTXC207-P/2015(Mixed)		Institute of Microbiology, Chinese Academy of Sciences
EPI661127	HA	China	2015-Apr-23	A/duck/Guangdong/04.23 DGQTXC230-O/2015(H5N6)		Institute of Microbiology, Chinese Academy of Sciences
EPI660727	HA	China	2015-Apr-23	A/duck/Guangdong/04.23 DGQTXC235-O/2015(H5N6)		Institute of Microbiology, Chinese Academy of Sciences
EPI660679	HA	China	2015-Apr-23	A/duck/Guangdong/04.23 DGQTXC213-O/2015(H5N6)		Institute of Microbiology, Chinese Academy of Sciences
EPI660599	HA	China	2015-Apr-22	A/duck/Guangdong/04.22 DGCP080-O/2015(H5N6)		Institute of Microbiology, Chinese Academy of Sciences
EPI660423	HA	China	2015-Apr-22	A/duck/Guangdong/04.22 DGCP062-O/2015(H5N6)		Institute of Microbiology, Chinese Academy of Sciences
EPI660239	HA	China	2015-Apr-23	A/duck/Guangdong/04.23 DGQTXC231-O/2015(H5N6)		Institute of Microbiology, Chinese Academy of Sciences
EPI659935	HA	China	2015-Mar-26	A/duck/Guangdong/03.26 DGCP081-P/2015(H5N6)		Institute of Microbiology, Chinese Academy of Sciences
EPI659855	HA	China	2015-Mar-26	A/duck/Guangdong/03.26 DGCPLB019-P/2015(H5N6)		Institute of Microbiology, Chinese Academy of Sciences
EPI659799	HA	China	2015-Mar-26	A/duck/Guangdong/03.26 DGCP076-O/2015(H5N6)		Institute of Microbiology, Chinese Academy of Sciences
EPI659791	HA	China	2015-Mar-26	A/duck/Guangdong/03.26 DGCP080-O/2015(H5N6)		Institute of Microbiology, Chinese Academy of Sciences
EPI659783	HA	China	2015-Mar-26	A/duck/Guangdong/03.26 DGCP079-O/2015(H5N6)		Institute of Microbiology, Chinese Academy of Sciences
EPI659367	HA	China	2015-Apr-14	A/duck/Hunan/04.14 YYGK460-O/2015(H5N6)		Institute of Microbiology, Chinese Academy of Sciences
EPI658967	HA	China	2015-Feb-07	A/duck/Hunan/02.07 YYFQH029-O/2015(H5N6)		Institute of Microbiology, Chinese Academy of Sciences
EPI658943	HA	China	2015-Jan-21	A/duck/Hunan/01.21 YYFQH025-P/2015(H5N6)		Institute of Microbiology, Chinese Academy of Sciences
EPI658887	HA	China	2015-Jan-21	A/duck/Hunan/01.21 YYFQH022-O/2015(H5N6)		Institute of Microbiology, Chinese Academy of Sciences
EPI658855	HA	China	2015-Jan-21	A/duck/Hunan/01.21 YYFQH018-O/2015(H5N6)		Institute of Microbiology, Chinese Academy of Sciences
EPI658831	HA	China	2015-Feb-07	A/duck/Hunan/02.07 YYFQH015-P/2015(H5N6)		Institute of Microbiology, Chinese Academy of Sciences
EPI658807	HA	China	2015-Feb-07	A/duck/Hunan/02.07 YYFQHY12Y-O/2015(H5N6)		Institute of Microbiology, Chinese Academy of Sciences
EPI658759	HA	China	2015-Mar-16	A/duck/Yunnan/03.16 DQXYL017-O/2015(H5N6)		Institute of Microbiology, Chinese Academy of Sciences
EPI658663	HA	China	2015-Mar-06	A/duck/Hubei/03.06 WHWTZ0130-O/2015(H5N6)		Institute of Microbiology, Chinese Academy of Sciences
EPI658535	HA	China	2015-Mar-06	A/duck/Hubei/03.06 WHWTZ0129-P/2015(H5N6)		Institute of Microbiology, Chinese Academy of Sciences
EPI657970	HA	China	2015-Apr-01	A/duck/Jiangxi/04.01 NCDZT0312-O/2015(H5N6)		Institute of Microbiology, Chinese Academy of Sciences
EPI657762	HA	China	2014-Dec-17	A/duck/Hunan/12.17 YYGK0066-P/2014(H5N6)		Institute of Microbiology, Chinese Academy of Sciences
EPI657738	HA	China	2014-Dec-17	A/duck/Hunan/12.17 YYGK0063-O/2014(H5N6)		Institute of Microbiology, Chinese Academy of Sciences
EPI657354	HA	China	2014-Dec-17	A/duck/Hunan/12.17 YYFQH052-P/2014(H5N6)		Institute of Microbiology, Chinese Academy of Sciences
EPI657154	HA	China	2014-Jan-16	A/duck/Hunan/01.16 YYFQH319-P/2014(H5N6)		Institute of Microbiology, Chinese Academy of Sciences
EPI657146	HA	China	2014-Jan-16	A/duck/Hunan/01.16 YYFQH318-P/2014(H5N6)		Institute of Microbiology, Chinese Academy of Sciences
EPI657130	HA	China	2014-Jan-16	A/duck/Hunan/01.16 YYFQH315-P/2014(H5N6)		Institute of Microbiology, Chinese Academy of Sciences
EPI657050	HA	China	2014-Jan-16	A/duck/Hunan/01.16 YYFQH302-P/2014(H5N6)		Institute of Microbiology, Chinese Academy of Sciences
EPI656994	HA	China	2014-Feb-26	A/duck/Hunan/02.26 YYFQH293-P/2014(H5N6)		Institute of Microbiology, Chinese Academy of Sciences
EPI656970	HA	China	2014-Feb-26	A/duck/Hunan/02.26 YYGK289-P/2014(H5N6)		Institute of Microbiology, Chinese Academy of Sciences
EPI656770	HA	China	2014-Jan-16	A/duck/Hunan/01.16 YYFQH185-P/2014(H5N6)		Institute of Microbiology, Chinese Academy of Sciences
EPI656674	HA	China	2013-Dec-07	A/duck/Hunan/12.07 YYGK032-P/2013(H5N6)		Institute of Microbiology, Chinese Academy of Sciences
EPI656666	HA	China	2013-Dec-07	A/duck/Hunan/12.07 YYGK118-P/2013(H5N6)		Institute of Microbiology, Chinese Academy of Sciences
EPI656626	HA	China	2013-Dec-07	A/duck/Hunan/12.07 YYGK108-P/2013(H5N6)		Institute of Microbiology, Chinese Academy of Sciences
EPI656538	HA	China	2014-Dec-17	A/duck/Hunan/12.17 YYFQH012-O/2014(H5N6)		Institute of Microbiology, Chinese Academy of Sciences
EPI1208375	HA	China	2014-Mar-30	A/duck/Guangdong/673/2014(H5N6)	South China Agricultural University	South China Agricultural University	Yuandi,Yu;Zaoyue,Zhang;Wenbao,Qi;Ming,Liao
EPI687515	HA	China	2014-Dec-15	A/Duck/Guangdong/PY503/2014（H5N6）	South China Agricultural University	South China Agricultural University	Wenbao,Qi;Qian,Li;Lihong,Huang;Bo,Li;Weixin,Jia;Chenggang,Xu;Ming,Liao
EPI837307	HA	China	2015-Aug-18	A/duck/Hubei/XG18/2015		Other Database Import	Zou,Z.
EPI703603	HA	China	2014-Jul-11	A/duck/Eastern China/S0711/2014		Other Database Import	Sun,H.; Sun,Y.; Pu,J.; Liu,L.; Li,C.; Xu,G.; Qin,M.; Zhang,Y.; Zhao,H.; Wei,K.; Liu,J.
EPI682917	HA	China	2015-Jan-01	A/duck/Taizhou/TZYG12/2015		Other Database Import	Chen,L.-J.; Lin,X.-D.; Guo,W.-P.; Tian,J.-H.; Zhang,Y.-Z.
EPI599353	HA	China	2014-Feb-17	A/duck/Jiangxi/10160/2014		Other Database Import	Ma,C.; Lam,T.T.Y.; Chai,Y.; Wang,J.; Fan,X.; Hong,W.; Zhang,Y.; Li,L.; Liu,Y.; Smith,D.K.; Webby,R.J.; Peiris,J.S.M.; Zhu,H.; Guan,Y.
EPI590806	HA	China	2014-Jun-29	A/duck/Jiangxi/NCDZT1123/2014		Other Database Import	Mei,K.; Chen,Q.
EPI602174	HA	China	2014-Mar-30	A/duck/Jiangxi/13475/2014		Other Database Import	Ma,C.; Lam,T.T.Y.; Chai,Y.; Wang,J.; Fan,X.; Hong,W.; Zhang,Y.; Li,L.; Liu,Y.; Smith,D.K.; Webby,R.J.; Peiris,J.S.M.; Zhu,H.; Guan,Y.
EPI590889	HA	China	2014-May-06	A/Anas_crecca/Hubei/Chenhu1623-5/2014		Other Database Import	Bi,Y.; Chen,Q.; Chen,J.
EPI1159905	HA	China	2015-Nov-11	A/Falcated Duck/Ningxia/484-29/2015		Other Database Import	Lu,S.; Zhao,Z.; Zhang,J.; Wang,W.; He,X.; Yu,M.; Zhang,C.; Li,X.; Guo,Z.; Yang,X.; Liu,L.; Zhi,M.; Fu,T.; Lv,X.; Ma,W.; Liao,M.; Chai,H.; Qian,J.; Ma,J.; Jin,H.; Hua,Y.

## Sheet: table 2
Appendix 2 Table 2 GISAID accession numbers for H5N6 isolates in present study
Isolates name	GISAID Accession numbers for each Segment
A/Env/Guangdong/C17059172/YF/2017-03-06	PB2: EPI1366718 / PA: EPI1366787 / HA: EPI1366503 / NP: EPI1366995 / NA: EPI1366580 / MP: EPI1366849 / NS: EPI1366922
A/Env/Guangdong/C17059243/YF/2017-04-05	PB2: EPI1366719 / PB1: EPI1366653 / PA: EPI1366788 / HA: EPI1366504 / NP: EPI1366996 / NA: EPI1366581 / MP: EPI1366850 / NS: EPI1366923
A/Env/Guangdong/zhanjiang/C17277346/2017-12-05	PB2: EPI1366720 / PB1: EPI1366654 / PA: EPI1366789 / HA: EPI1366505 / NP: EPI1366997 / NA: EPI1366582 / MP: EPI1366851 / NS: EPI1366924
A/Duck/Guangdong/PO17281256/MZH/2017-8-21	PB2: EPI1366721 / PB1: EPI1366655 / PA: EPI1366790 / HA: EPI1366506 / NP: EPI1366998 / NA: EPI1366583 / MP: EPI1366852 / NS: EPI1366925
A/Duck/Guangdong/PO17281370/MZH/2017-10-24	PB2: EPI1366722 / PB1: EPI1366656 / HA: EPI1366507 / NP: EPI1366999 / NA: EPI1366584 / MP: EPI1366853 / NS: EPI1366926
A/Env/Guangdong/C172811415/MZH/2017-10-16	PB2: EPI1366723 / HA: EPI1366508 / NP: EPI1367000 / NA: EPI1366585 / MP: EPI1366854 / NS: EPI1366927
A/Duck/Guangdong/PO17281388/MZH/2017-10-24	PB2: EPI1366724 / PB1: EPI1366657 / PA: EPI1366791 / HA: EPI1366509 / NP: EPI1367001 / NA: EPI1366586 / MP: EPI1366855 / NS: EPI1366928
A/Env/Guangdong/C172811414/MZH/2017-10-16	PB2: EPI1366725 / PB1: EPI1366658 / HA: EPI1366510 / NP: EPI1367002 / NA: EPI1366587 / MP: EPI1366856 / NS: EPI1366929
A/Env/Guangdong/zhanjiang/C18277209/2018-05-21	PB2: EPI1366726 / PB1: EPI1366659 / PA: EPI1366792 / HA: EPI1366511 / NP: EPI1367003 / NA: EPI1366588 / MP: EPI1366857 / NS: EPI1366930
A/Env/Guangdong/Huizhou/C18280077/2018-02-22	PB2: EPI1366727 / PB1: EPI1366660 / PA: EPI1366793 / HA: EPI1366512 / NP: EPI1367004 / NA: EPI1366589 / MP: EPI1366858 / NS: EPI1366931
A/Guangdong/18SF020/2018-09-30	PB2: EPI1366728 / PB1: EPI1366661 / PA: EPI1366794 / HA: EPI1366513 / NP: EPI1367005 / NA: EPI1366590 / MP: EPI1366859 / NS: EPI1366932
A/Env/Guangdong/Huizhou/C18280031/2018-01-22	HA: EPI1366514 / NP: EPI1367006 / NA: EPI1366591 / MP: EPI1366860 / NS: EPI1366933
A/Env/Guangdong/zhongshan/C182870234/2018-04-24	PB2: EPI1366729 / PB1: EPI1366662 / PA: EPI1366795 / HA: EPI1366515 / NP: EPI1367007 / NA: EPI1366592 / MP: EPI1366861 / NS: EPI1366934
A/Env/Guangdong/Huizhou/C17280804/2017-11-21	PB2: EPI1366730 / PB1: EPI1366663 / PA: EPI1366796 / HA: EPI1366516 / NP: EPI1367008 / NA: EPI1366593 / MP: EPI1366862 / NS: EPI1366935
A/Env/Guangdong/zhanjiang/C18277050/2018-01-29	PB2: EPI1366731 / PB1: EPI1366664 / HA: EPI1366517 / NP: EPI1367009 / NA: EPI1366594 / MP: EPI1366863 / NS: EPI1366936
A/Env/Guangdong/C17278616/MM/2017-11-29	PB2: EPI1366732 / PB1: EPI1366665 / PA: EPI1366797 / HA: EPI1366518 / NP: EPI1367010 / NA: EPI1366595 / MP: EPI1366864 / NS: EPI1366937
A/Env/Guangdong/C17278610/MM/2017-11-29	PB2: EPI1366733 / PA: EPI1366798 / HA: EPI1366519 / NP: EPI1367011 / NA: EPI1366596 / MP: EPI1366865 / NS: EPI1366938
A/Env/Guangdong/C17278613/MM/2017-11-29	PB2: EPI1366734 / PA: EPI1366799 / HA: EPI1366520 / NP: EPI1367012 / NA: EPI1366597 / MP: EPI1366866 / NS: EPI1366939
A/Env/Guangdong/C17278615/MM/2017-11-29	PB2: EPI1366735 / PA: EPI1366800 / HA: EPI1366521 / NP: EPI1367013 / NA: EPI1366598 / MP: EPI1366867 / NS: EPI1366940
A/Env/Guangdong/Shenzhen/C18061184/2018-05-08	PB2: EPI1366736 / PB1: EPI1366666 / PA: EPI1366801 / HA: EPI1366522 / NP: EPI1367014 / NA: EPI1366599 / MP: EPI1366868 / NS: EPI1366941
A/Env/Guangdong/Qingyuan/C18285099/2018-02-28	PB2: EPI1366737 / PB1: EPI1366667 / PA: EPI1366802 / HA: EPI1366523 / NP: EPI1367015 / NA: EPI1366600 / MP: EPI1366869 / NS: EPI1366942
A/Env/Guangdong/Foshan/C182750200/2018-03-06	PB2: EPI1366738 / PB1: EPI1366668 / PA: EPI1366803 / HA: EPI1366524 / NP: EPI1367016 / NA: EPI1366601 / MP: EPI1366870 / NS: EPI1366943
A/Env/Guangdong/Foshan/C182753007/2018-01-02	PB2: EPI1366739 / PB1: EPI1366669 / PA: EPI1366804 / HA: EPI1366525 / NP: EPI1367017 / NA: EPI1366602 / MP: EPI1366871 / NS: EPI1366944
A/Env/Guangdong/Foshan/C172750608/2017-12-26	PB2: EPI1366740 / PB1: EPI1366670 / HA: EPI1366526 / NP: EPI1367018 / NA: EPI1366603 / MP: EPI1366872 / NS: EPI1366945
A/Env/Guangdong/Foshan/C172750600/2017-12-26	PB2: EPI1366741 / PB1: EPI1366671 / HA: EPI1366527 / NP: EPI1367019 / NA: EPI1366604 / MP: EPI1366873 / NS: EPI1366946
A/Env/Guangdong/Foshan/C172750528/2017-12-05	PB2: EPI1366742 / PB1: EPI1366672 / PA: EPI1366805 / HA: EPI1366528 / NP: EPI1367020 / NA: EPI1366605 / MP: EPI1366874 / NS: EPI1366947
A/Env/Guangdong/Dongguan/C172863577/2017-12-04	PB2: EPI1366743 / PB1: EPI1366673 / PA: EPI1366806 / HA: EPI1366529 / NP: EPI1367021 / NA: EPI1366606 / MP: EPI1366875 / NS: EPI1366948
A/Env/Guangdong/C17272382/SHG/2017-11-14	PB2: EPI1366744 / PB1: EPI1366674 / PA: EPI1366807 / HA: EPI1366530 / NP: EPI1367022 / NA: EPI1366607 / MP: EPI1366876 / NS: EPI1366949
A/Env/Guangdong/C172752325/FSH/2017-11-27	PB2: EPI1366745 / PB1: EPI1366675 / PA: EPI1366808 / HA: EPI1366531 / NP: EPI1367023 / NA: EPI1366608 / MP: EPI1366877 / NS: EPI1366950
A/Env/Guangdong/C172752326/FSH/2017-11-27	PB2: EPI1366746 / PB1: EPI1366676 / PA: EPI1366809 / HA: EPI1366532 / NP: EPI1367024 / NA: EPI1366609 / MP: EPI1366878 / NS: EPI1366951
A/Env/Guangdong/zhongshan/C182870028/2018-01-15	PB2: EPI1366747 / PB1: EPI1366677 / PA: EPI1366810 / HA: EPI1366533 / NP: EPI1367025 / NA: EPI1366610 / MP: EPI1366879 / NS: EPI1366952
A/Env/Guangdong/C172752329/FSH/2017-11-27	PB2: EPI1366748 / PB1: EPI1366678 / PA: EPI1366811 / HA: EPI1366534 / NP: EPI1367026 / NA: EPI1366611 / MP: EPI1366880 / NS: EPI1366953
A/Env/Guangdong/Foshan/C182750024/2018-01-09	PB2: EPI1366749 / PB1: EPI1366679 / PA: EPI1366812 / HA: EPI1366535 / NP: EPI1367027 / NA: EPI1366612 / MP: EPI1366881 / NS: EPI1366954
A/Env/Guangdong/Jieyang/C17289387/2017-12-05	PB2: EPI1366750 / PB1: EPI1366680 / PA: EPI1366813 / HA: EPI1366536 / NP: EPI1367028 / NA: EPI1366613 / MP: EPI1366882 / NS: EPI1366955
A/Env/Guangdong/Jieyang/C17289388/2017-12-05	PB2: EPI1366751 / PB1: EPI1366681 / PA: EPI1366814 / HA: EPI1366537 / NP: EPI1367029 / NA: EPI1366614 / MP: EPI1366883 / NS: EPI1366956
A/Env/Guangdong/Jieyang/C17289389/2017-12-05	PB2: EPI1366752 / PB1: EPI1366682 / HA: EPI1366538 / NP: EPI1367030 / NA: EPI1366615 / MP: EPI1366884 / NS: EPI1366957
A/Env/Guangdong/Jieyang/C17289390/2017-12-05	PB2: EPI1366753 / PB1: EPI1366683 / PA: EPI1366815 / HA: EPI1366539 / NP: EPI1367031 / NA: EPI1366616 / MP: EPI1366885 / NS: EPI1366958
A/Env/Guangdong/zhanjiang/C18277136/2018-04-02	PB2: EPI1366754 / PB1: EPI1366684 / PA: EPI1366816 / HA: EPI1366540 / NP: EPI1367032 / NA: EPI1366617 / MP: EPI1366886 / NS: EPI1366959
A/Env/Guangdong/Foshan/C182750085/2018-01-30	PB1: EPI1366685 / PA: EPI1366817 / HA: EPI1366541 / NP: EPI1367033 / NA: EPI1366618 / MP: EPI1366887 / NS: EPI1366960
A/Env/Guangdong/Jieyang/C18289059/2018-02-06	PB2: EPI1366755 / PB1: EPI1366686 / PA: EPI1366818 / HA: EPI1366542 / NP: EPI1367034 / NA: EPI1366619 / MP: EPI1366888 / NS: EPI1366961
A/Env/Guangdong/C17059359/YF/2017-05-31	HA: EPI1366543 / NP: EPI1367035 / NA: EPI1366620 / MP: EPI1366889 / NS: EPI1366962
A/Env/Guangdong/C172790853/ZHQ/2017-10-30	PB2: EPI1366756 / PB1: EPI1366687 / PA: EPI1366819 / HA: EPI1366544 / NP: EPI1367036 / NA: EPI1366621 / MP: EPI1366890 / NS: EPI1366963
A/Env/Guangdong/C17279823/ZHQ/2017-10-23	PB2: EPI1366757 / PB1: EPI1366688 / PA: EPI1366820 / HA: EPI1366545 / NP: EPI1367037 / NA: EPI1366622 / MP: EPI1366891 / NS: EPI1366964
A/Env/Guangdong/C17285757/QY/2017-11-21	PB2: EPI1366758 / HA: EPI1366546 / NP: EPI1367038 / NA: EPI1366623 / MP: EPI1366892 / NS: EPI1366965
A/Env/Guangdong/zhanjiang/C17277335/2017-11-27	PB2: EPI1366759 / PB1: EPI1366689 / PA: EPI1366821 / HA: EPI1366547 / NP: EPI1367039 / NA: EPI1366624 / MP: EPI1366893 / NS: EPI1366966
A/Env/Guangdong/Shaoguan/C17272470/2018-01-16	PB2: EPI1366760 / PB1: EPI1366690 / HA: EPI1366548 / NP: EPI1367040 / NA: EPI1366625 / MP: EPI1366894 / NS: EPI1366967
A/Env/Guangdong/zhanjiang/C18277135/2018-04-02	PB2: EPI1366761 / PB1: EPI1366691 / PA: EPI1366822 / HA: EPI1366549 / NP: EPI1367041 / NA: EPI1366626 / MP: EPI1366895 / NS: EPI1366968
A/Env/Guangdong/Foshan/C182750020/2018-01-02	PB2: EPI1366762 / PB1: EPI1366692 / PA: EPI1366823 / HA: EPI1366550 / NP: EPI1367042 / NA: EPI1366627 / MP: EPI1366896 / NS: EPI1366969
A/Duck/Guangdong/PO1707260017/GZH/2017-08-02	PB2: EPI1366763 / PB1: EPI1366693 / PA: EPI1366824 / HA: EPI1366551 / NP: EPI1367043 / NA: EPI1366628 / MP: EPI1366897 / NS: EPI1366970
A/Env/Guangdong/Zhaoqing/C172790995/2017-12-12	PB2: EPI1366764 / PB1: EPI1366694 / PA: EPI1366825 / HA: EPI1366552 / NP: EPI1367044 / NA: EPI1366629 / MP: EPI1366898 / NS: EPI1366971
A/Env/Guangdong/C172752328/FSH/2017-11-27	PB2: EPI1366765 / PB1: EPI1366695 / PA: EPI1366826 / HA: EPI1366553 / NP: EPI1367045 / NA: EPI1366630 / MP: EPI1366899 / NS: EPI1366972
A/Env/Guangdong/C17285748/QY/2017-11-13	PB2: EPI1366766 / PB1: EPI1366696 / PA: EPI1366827 / HA: EPI1366554 / NP: EPI1367046 / NA: EPI1366631 / MP: EPI1366900 / NS: EPI1366973
A/Env/Guangdong/C17059521/YF/2017-11-14	PB2: EPI1366767 / PB1: EPI1366697 / PA: EPI1366828 / HA: EPI1366555 / NP: EPI1367047 / NA: EPI1366632 / MP: EPI1366901 / NS: EPI1366974
A/Env/Guangdong/EN17275405/FSH/2017-10-18	PB2: EPI1366768 / PB1: EPI1366698 / PA: EPI1366829 / HA: EPI1366556 / NP: EPI1367048 / NA: EPI1366633 / MP: EPI1366902 / NS: EPI1366975
A/Env/Guangdong/C172811457/MZH/2017-10-16	PB2: EPI1366769 / PB1: EPI1366699 / PA: EPI1366830 / HA: EPI1366557 / NP: EPI1367049 / NA: EPI1366634 / MP: EPI1366903 / NS: EPI1366976
A/Env/Guangdong/C17278583/MM/2017-11-14	PB2: EPI1366770 / PB1: EPI1366700 / PA: EPI1366831 / HA: EPI1366558 / NP: EPI1367050 / NA: EPI1366635 / MP: EPI1366904 / NS: EPI1366977
A/Env/Guangdong/C172811448/MZH/2017-10-16	PB2: EPI1366771 / PB1: EPI1366701 / PA: EPI1366832 / HA: EPI1366559 / NP: EPI1367051 / NA: EPI1366636 / MP: EPI1366905 / NS: EPI1366978
A/Env/Guangdong/C172811452/MZH/2017-10-16	PB2: EPI1366772 / PB1: EPI1366702 / PA: EPI1366833 / HA: EPI1366560 / NP: EPI1367052 / NA: EPI1366637 / MP: EPI1366906 / NS: EPI1366979
A/Env/Guangdong/C17285752/QY/2017-11-21	PB2: EPI1366773 / PB1: EPI1366703 / PA: EPI1366834 / HA: EPI1366561 / NP: EPI1367053 / NA: EPI1366638 / MP: EPI1366907 / NS: EPI1366980
A/Env/Guangdong/C17285753/QY/2017-11-21	PB2: EPI1366774 / PB1: EPI1366704 / PA: EPI1366835 / HA: EPI1366562 / NP: EPI1367054 / NA: EPI1366639 / MP: EPI1366908 / NS: EPI1366981
A/Env/Guangdong/zhongshan/C172870590/2017-11-28	PB2: EPI1366775 / PB1: EPI1366705 / PA: EPI1366836 / HA: EPI1366563 / NP: EPI1367055 / NA: EPI1366640 / MP: EPI1366909 / NS: EPI1366982
A/Duck/Guangdong/Yangjiang/PO18284009/2018-01-09	PB2: EPI1366776 / PB1: EPI1366706 / PA: EPI1366837 / HA: EPI1366564 / NP: EPI1367056 / NA: EPI1366641 / MP: EPI1366910 / NS: EPI1366983
A/Env/Guangdong/C172790591/ZHQ/2017-5-8	PB2: EPI1366777 / PB1: EPI1366707 / PA: EPI1366838 / HA: EPI1366565 / NP: EPI1367057 / NA: EPI1366642 / MP: EPI1366911 / NS: EPI1366984
A/Env/Guangdong/C172811482/MZH/2017-10-16	PB1: EPI1366708 / PA: EPI1366839 / HA: EPI1366566 / NP: EPI1367058 / NA: EPI1366643 / MP: EPI1366912 / NS: EPI1366985
A/Env/Guangdong/C172811470/MZH/2017-10-16	PB2: EPI1366778 / PB1: EPI1366709 / PA: EPI1366840 / HA: EPI1366567 / NP: EPI1367059 / NA: EPI1366644 / MP: EPI1366913 / NS: EPI1366986
A/Env/Guangdong/C172811463/MZH/2017-10-16	PB2: EPI1366779 / PB1: EPI1366710 / PA: EPI1366841 / HA: EPI1366568 / NP: EPI1367060 / NA: EPI1366645 / MP: EPI1366914 / NS: EPI1366987
A/Goose/Guangdong/PO1707260055/GZH/2017-08-02	PB2: EPI1366780 / PB1: EPI1366711 / PA: EPI1366842 / HA: EPI1366569 / NP: EPI1367061 / NA: EPI1366646 / MP: EPI1366915 / NS: EPI1366988
A/Env/Guangdong/C17272335/SHG/2017-5-16	PB2: EPI1366781 / PB1: EPI1366712 / PA: EPI1366843 / HA: EPI1366570 / NP: EPI1367062 / NA: EPI1366647 / MP: EPI1366916 / NS: EPI1366989
A/Env/Guangdong/C17285091/QY/2017-1-17	PB2: EPI1366782 / PB1: EPI1366713 / PA: EPI1366844 / HA: EPI1366571 / NP: EPI1367063 / NA: EPI1366648 / MP: EPI1366917 / NS: EPI1366990
A/Waterfowl/Guangdong/PO17284158/YJ/2017-5-10	PB2: EPI1366783 / PB1: EPI1366714 / PA: EPI1366845 / HA: EPI1366572 / NP: EPI1367064 / NA: EPI1366649 / MP: EPI1366918 / NS: EPI1366991
A/Env/Guangdong/EN17284259/YJ/2017-7-12	PB2: EPI1366784 / PB1: EPI1366715 / PA: EPI1366846 / HA: EPI1366573 / NP: EPI1367065 / NA: EPI1366650 / MP: EPI1366919 / NS: EPI1366992
A/Duck/Guangdong/PO17284260/YJ/2017-7-12	PB2: EPI1366786 / PB1: EPI1366716 / PA: EPI1366847 / HA: EPI1366574 / NP: EPI1367066 / NA: EPI1366651 / MP: EPI1366920 / NS: EPI1366993
A/Env/Guangdong/C17280709/HZH/2017-5-2	PB2: EPI1366785 / PB1: EPI1366717 / PA: EPI1366848 / HA: EPI1366575 / NP: EPI1367067 / NA: EPI1366652 / MP: EPI1366921 / NS: EPI1366994
